# Supplementary material for: A novel approach for correction of crosstalk effects in pathway analysis and its application in osteoporosis research
Source: Sci Rep. 2018 Jan 12;8:668. doi: 10.1038/s41598-018-19196-2 (PMC5766601; doi:10.1038/s41598-018-19196-2)
Supplement: Supplementary file 1 — supplementary table 1 [file 41598_2018_19196_MOESM1_ESM.xlsx]

## Sheet: Sheet1
Probeset ID	logFC	AveExpr	P.Value	GeneSymbol
2408681	-0.232918	8.16605	0.000578264	HIVEP3
3394057	-0.506881	5.3961	0.000637885	RPL23AP64
3974957	0.386311	3.8159	0.000838158	GPR82
3317824	-0.249521	6.29288	0.000921522	ART1
3475782	-0.391117	7.38047	0.00106327	GPR109A
3650802	0.14317	6.14935	0.00111924	COQ7
2841430	-0.682639	2.88206	0.00130479
3840224	0.202581	5.81593	0.00141387	ZNF528
3275576	-0.54938	3.65254	0.00155667
3832887	0.641787	4.50993	0.00163182	IL28A
3316447	-0.131063	9.24945	0.00180952	AP2A2
3677189	-0.382817	5.96182	0.0018803
3470274	-0.219388	8.97385	0.0019911
3846900	-0.152289	9.2538	0.00238712	C19orf10
3809746	-0.67364	3.53648	0.00245651
2460422	-0.232374	6.83321	0.00286234	FAM89A
2754937	0.210452	5.36969	0.00286568	TLR3
3681488	-0.385235	4.53162	0.00321963	PLA2G10
3335639	-0.501594	5.09102	0.00340409
3699890	-0.611488	5.33477	0.00353846
3274716	-0.32842	4.543	0.00363984	tAKR
3958343	-0.362734	2.46989	0.00409352
2557615	-0.45967	4.55048	0.00411942
2383895	-0.186477	9.34358	0.00428825
2752362	-0.327947	4.18113	0.00442006	ADAM29
3938238	-0.199494	7.81219	0.00464533	SDF2L1
3936442	-0.207196	8.77738	0.00465367	PEX26
3712062	-0.132852	8.64657	0.00485476	TRPV2
3201319	-0.286479	5.11863	0.00486733	IFNA2
3433466	-0.300868	6.54501	0.00488628	NCRNA00173
3740481	-0.270832	7.59647	0.00490297
2557645	-0.619918	4.61663	0.00505819
3749608	-0.262716	7.77031	0.00515977
3883013	-0.21405	7.91478	0.00549212	TP53INP2
2898971	-0.318637	4.51791	0.00564802	HIST1H2BA
3470306	-0.364328	4.15064	0.00566536
2406271	-0.459784	5.21995	0.00574184
2566021	-0.143766	8.64379	0.00584905	ACTR1B
3572869	-0.134818	8.67188	0.0058822	C14orf4
3727499	-0.316319	4.76625	0.0059177	TOM1L1
3261643	-0.191115	9.36652	0.00605157	NFKB2
3915479	-0.514024	3.31065	0.00628488	CXADR
3869078	0.33781	7.67488	0.00630601	SIGLEC12
3833827	-0.125961	8.01337	0.00647845	EGLN2
2406260	-0.503206	4.1846	0.00652562
3951493	-0.287812	7.44681	0.00683697	CCT8L2
3071630	0.16536	6.67571	0.00704943	MGC27345
3189837	0.117979	7.3686	0.00707934	ZNF79
3962560	-0.269178	5.89501	0.00743385	ATP5L2
2840724	-0.805485	4.83231	0.00758471
2770242	0.161312	5.64989	0.00762465	PPAT
3474526	-0.188994	9.76811	0.00787867
2863637	-0.254615	10.1925	0.00814844	TBCA
3677199	-0.370368	5.36029	0.00817841
3165624	0.362736	5.29173	0.00825944
2536304	-0.214344	10.1214	0.00834081
3725888	-0.510524	6.13004	0.00843086
3744229	-0.124687	7.32606	0.00851936	TMEM107
3835361	0.218028	4.3615	0.00860487	ZNF222
3819765	-0.349486	7.22198	0.00868364
3218528	0.259632	7.74418	0.00870492	ABCA1
4128085	-0.223997	13.9814	0.00895264
3351895	-0.264864	9.56332	0.00906867	C2CD2L
2536305	-0.226247	7.15351	0.00934061
3704270	-0.168249	8.6869	0.00938776	CYBA
3561039	-0.309507	11.522	0.00944278	NFKBIA
3404530	0.373461	8.9302	0.00948584	CLEC12A
3388830	-0.21667	5.49869	0.00983721	MMP3
3821301	0.395526	6.72945	0.00988256	ZNF627
2436526	-0.163155	7.27768	0.0102971	TPM3
3364749	-0.302686	8.26576	0.0103234
2968444	-0.506896	7.36427	0.0105698
3601840	-0.164603	10.2036	0.01062	CSK
2674466	-0.412172	5.5985	0.0106548
3392956	-0.324559	7.22437	0.0107414
3576937	-0.209852	7.73205	0.0107609	NDUFB1
3334484	-0.204768	9.32299	0.0108032	ESRRA
2896484	0.190485	8.62865	0.0108172	MYLIP
2495782	0.257916	7.17002	0.0108842	LIPT1
3654859	-0.11696	9.19944	0.0109909	ATXN2L
3726006	-0.347586	5.3796	0.01123
2383775	-0.382947	6.99715	0.0113122
2565167	-0.26531	10.2156	0.0113515
3556314	-0.477808	4.22125	0.0114862
2804085	-0.280582	3.48764	0.011549	PMCHL2
3947604	-0.201917	6.40209	0.0116052	BIK
2905404	-0.194925	9.35997	0.0118435	PIM1
3845899	-0.147546	7.75809	0.0119797	TIMM13
3285926	0.235834	6.44379	0.0120564	ZNF37B
3339167	-0.29902	6.45215	0.0120767	FAM86C
3360982	-0.170668	8.04786	0.0121705	RRP8
2446244	-0.195924	7.40366	0.0122907	TOR1AIP1
3454006	-0.193608	7.65689	0.0124969	FMNL3
3843058	0.188541	7.12311	0.0126937	ZNF264
3355145	-0.142077	8.02261	0.0129818	ST3GAL4
2677723	0.24092	9.00639	0.0129858	ARHGEF3
3028744	-0.566366	3.40485	0.0130321	TRY6
3809768	-0.277803	5.87277	0.0130968
3980948	-0.355155	6.39332	0.0131897
2557639	-0.43594	3.64329	0.0132005
3409127	-0.137009	5.34963	0.0133883	ARNTL2
3362786	-0.206531	9.2515	0.0134131
2694675	-0.154256	9.22926	0.0135456	H1FX
3725846	-0.437187	5.42509	0.0138633
3373046	-0.336703	6.75722	0.0138633	OR4C12
3373122	-0.370509	6.61938	0.0141581	OR4A5
2378068	-0.424922	7.96727	0.0142782	G0S2
3739431	-0.243668	8.80847	0.0144545	METRNL
3195102	-0.190396	7.37945	0.014494	FUT7
3823379	-0.399507	4.5022	0.0145357	OR10H2
3758845	-0.166285	9.05111	0.0145415	HDAC5
3595979	-0.240039	4.70216	0.0146535	CCNB2
3319347	-0.449206	4.29904	0.0148009
3701297	-0.149428	8.51797	0.0148592	CDYL2
3672830	0.366903	12.2935	0.0150984	MAP1LC3B
3415229	-0.296133	8.01437	0.0152615	NR4A1
3345142	-0.183553	8.76746	0.0153311	FUT4
3799542	0.0928198	5.84287	0.0154911	CEP76
3164825	-0.382139	3.80008	0.0156009	IFNA1
3556022	-0.371804	3.5003	0.01566
3250093	0.171786	6.84988	0.0156887	KIAA1279
3837504	-0.138127	9.08241	0.0157786	SEPW1
3318961	0.19454	4.4529	0.0158357	OR10A5
3839818	0.25263	7.11962	0.0160223	ZNF175
3536396	0.171131	6.33176	0.0160571	CGRRF1
3334919	-0.177439	7.54024	0.0162074	MRPL49
2632453	0.129711	6.97959	0.0162075	ARL13B
2903219	0.738195	9.2632	0.0162715
3145240	0.201713	5.97256	0.0163016	C8orf37
3259888	-0.15814	9.30333	0.0164111	UBTD1
3770979	-0.11691	9.54416	0.0165262	UNC13D
3064039	-0.15201	8.72979	0.0165559	TSC22D4
3723378	-0.136957	10.9778	0.0165857	FMNL1
3419585	-0.156645	7.53856	0.0166169	TMEM5
3688178	-0.163087	7.39928	0.0167611	ZNF668
2634091	-0.303462	9.33955	0.0169143	NFKBIZ
2878461	-0.709996	10.038	0.0170018	DND1
2329041	-0.117821	7.7058	0.0170258	KIAA1522
3768535	-0.194771	6.36211	0.0172316	FAM20A
3060994	0.38469	7.22955	0.0173017	CYP51A1
3837602	-0.180973	5.24199	0.0173358	ELSPBP1
2901731	-0.226183	8.33565	0.0174689
3471538	-0.171855	7.25385	0.0175422	FAM109A
3275572	-0.36088	3.05828	0.0176455
3065015	-0.362973	9.02233	0.0176825	POLR2J
3226181	-0.129265	8.36612	0.0177382	ST6GALNAC4
3699884	-0.440168	3.89985	0.0178674
3831917	0.152165	6.64546	0.0179078	ZNF570
3835966	-0.197931	8.69406	0.017963	RELB
2326531	-0.401334	6.2124	0.0179699	HMGN2
2327391	-0.118955	7.77963	0.018046	SESN2
3818897	-0.177804	9.25233	0.0180587	PNPLA6
3840944	0.30697	5.16656	0.0182981	ZNF525
2967249	0.181028	5.44078	0.018472	BVES
3855868	-0.167612	10.1478	0.0189245	GMIP
3721400	-0.133422	10.5245	0.0189299	EIF1
3362775	-0.123056	13.1697	0.0189611
3725890	-0.403712	2.97476	0.0190153
3017068	-0.194505	5.46394	0.0190439	NFE4
3869339	0.151258	7.35022	0.0191784	ZNF350
3907473	-0.102932	8.64564	0.0191989	ACOT8
2557595	-0.364514	4.29114	0.0192452
3831514	0.169516	6.58738	0.019275	ZNF567
3722129	-0.179124	6.10801	0.0193283	CNTD1
3958335	-0.372808	4.00176	0.0196743
3675608	-0.213317	7.6139	0.0196975	LOC146336
2406371	-0.230912	7.56592	0.0197941
3721851	-0.0981586	8.32889	0.0198219	COASY
2465324	-0.226311	8.26575	0.0198328	AHCTF1
3959752	-0.406642	2.94496	0.0198742
3230530	-0.112236	10.1665	0.0199352	FBXW5
2457988	0.355361	11.1644	0.0199471	ZNF706
2844283	-0.28644	2.69642	0.0201632
2383811	-0.566777	6.03043	0.0203583
3392878	-0.163241	8.90637	0.020387
2691973	0.111516	7.13694	0.020422	WDR5B
3840286	-0.26643	3.49013	0.0205543	ZNF578
3188050	0.176602	7.81777	0.020621	MRRF
2325218	-0.428747	3.05839	0.0207683
3406329	-0.147096	6.37693	0.02088	PTPRO
3589972	-0.217043	8.62174	0.0209321	CHST14
2843163	-0.160785	10.6117	0.0211037	GRK6
2557611	-0.393071	2.95017	0.0211931
3819719	-0.423018	6.41135	0.021235
2557623	-0.522067	5.83595	0.0213141
3453444	-0.36397	3.48827	0.021339
3438527	-0.16811	9.33229	0.0213661	ULK1
3428783	-0.205574	9.65249	0.0214675	DRAM1
3528864	-0.134218	7.80813	0.0215086	MMP14
2637980	0.190609	7.30146	0.021741	KTELC1
2895945	-0.453206	6.79933	0.0218201
2459487	-0.130058	8.41337	0.0218255	TRIM11
2318793	-0.387898	3.51536	0.0222112
3749736	-0.483233	5.83265	0.0222194
3704513	-0.132468	9.29283	0.0224029	GALNS
3635903	-0.27044	8.68469	0.022441	LOC388152
2900116	-0.292092	7.77804	0.0224681	HIST1H2BO
2993680	-0.489226	4.4433	0.0225659
3831175	-0.470025	9.8097	0.0227605
3872928	-0.145575	6.2352	0.0227614	ZNF132
2334191	-0.253008	8.83022	0.0229005	PLK3
3453438	-0.223806	4.47454	0.0229453
2545999	-0.162728	7.09713	0.022984	CCDC121
3809808	-0.413653	4.19207	0.023023
3275492	-0.342453	3.2052	0.0231184
3676674	-0.240869	9.52349	0.0231382
3855097	-0.329383	7.26001	0.0233063
3944690	-0.144064	10.8911	0.0233378	CYTH4
2686794	-0.406612	2.51213	0.0233944
3362780	-0.348384	9.88389	0.0234394
2968345	-0.33034	3.23859	0.023534
3489644	0.11551	7.78212	0.023553	TRIM13
2567647	-0.16038	6.2464	0.0236401	CREG2
3339880	-0.252745	9.6875	0.0236745	RELT
2930808	-0.237059	10.0557	0.0237617	RPS18
3637006	-0.135216	9.1473	0.023776	SEC11A
3740664	-0.256948	7.50067	0.0238084	C17orf91
3262165	0.105487	7.01314	0.0239434	TAF5
2502952	0.148073	7.27935	0.0239691	TMEM177
3807261	-0.177236	7.59447	0.0240431	SMAD7
2993590	-0.187729	8.19398	0.024118	NFE2L3
3474527	-0.327761	10.6865	0.0242332
3175274	0.186668	8.83313	0.0243341	PCSK5
3591365	0.177589	5.78514	0.0244044	ADAL
3379644	-0.232522	9.12739	0.0245188	CPT1A
3435891	-0.39819	7.08875	0.0246347
3863435	-0.161872	9.34559	0.0246998	POU2F2
3676719	-0.24209	9.17906	0.0249456
2651828	0.282137	7.60105	0.0250133	SEC62
3256914	-0.138245	3.31659	0.0251366	LIPF
2793198	-0.26407	4.44173	0.0251564
2758733	0.133277	8.61982	0.0252266	STX18
2904000	-0.273212	9.47777	0.0252525	HMGA1
3376529	-0.185941	7.05466	0.0252575	PLA2G16
3922444	0.152865	7.60246	0.0253281	ABCG1
2968259	-0.206946	12.1056	0.0253983
2963859	-0.176878	4.61073	0.0254156	CNR1
3854877	-0.260506	10.4976	0.0255173	JUND
3846594	-0.125641	9.92523	0.025831	ZBTB7A
2949050	-0.460827	6.45971	0.0259526
3814701	-0.122673	9.1425	0.0259545	PQLC1
2599904	-0.367417	7.86748	0.0261524
3725910	-0.459514	4.6237	0.0261644
2406383	-0.36185	3.45319	0.026249
3675462	-0.140457	8.81089	0.0262801	LMF1
3406229	-0.181849	6.70559	0.0262938	PDE6H
2949099	-0.462779	6.14649	0.0262972
3749734	-0.608614	6.23763	0.0264371
3744410	-0.189337	4.94284	0.0264568	KRBA2
2370355	-0.199603	9.08039	0.0264598	IER5
3842839	0.132209	5.68297	0.0264728	ZNF470
3361035	-0.197766	11.9663	0.0266974
2362282	-0.250681	5.70599	0.0267065	OR10Z1
3295267	-0.171871	7.43642	0.0268709	DUSP13
3470295	-0.328842	7.56725	0.0269208
4097642	-0.233302	13.7611	0.0269887
3708422	-0.180536	8.12881	0.0272692	EIF5A
3190061	-0.177234	8.47228	0.0277785	FPGS
3740544	-0.272544	3.84343	0.0278061
2567583	-0.161868	10.2043	0.0279245	RNF149
3226431	-0.169663	7.20388	0.0279394	GOLGA2
2514563	-0.218195	4.473	0.0280315	KLHL23
3860793	0.168225	6.63305	0.0280653	ZNF585B
3178147	-0.201068	6.9106	0.0281329	CTSL1
3708306	-0.264011	9.71954	0.0281553	ACADVL
3723755	-0.275473	5.3808	0.0281744	STH
3209497	0.134435	7.51464	0.028194	FAM108B1
2901791	-0.71522	6.71287	0.0283713
3475172	-0.308156	10.2697	0.0284144
3266253	-0.207974	6.31239	0.0285393	KCNK18
3822216	-0.313477	9.81911	0.028569	IER2
3000953	-0.164528	8.22495	0.0285904	UPP1
3676113	-0.236996	8.37515	0.0289628	NME3
3809732	-0.335778	6.17861	0.0290194
3819605	-0.20764	7.88351	0.0290762
3512500	-0.214106	3.82243	0.0291037	KCTD4
2832043	-0.251751	6.18196	0.0291814
3501471	-0.100449	8.15015	0.0292231	ING1
3809780	-0.372495	5.31781	0.0293631
2402517	-0.146404	6.76692	0.029367	SLC30A2
3847590	-0.123552	8.03018	0.029374	RFX2
2955076	-0.160533	8.94582	0.0293798	NFKBIE
3771602	-0.144785	9.06858	0.0294266	RHBDF2
3490251	-0.180233	9.43145	0.0294565	WDFY2
3051655	-0.148582	9.0219	0.0295039	VOPP1
3982811	0.502872	12.1452	0.0295188	SH3BGRL
2333673	-0.243425	10.343	0.0295267
3923857	-0.263961	8.56638	0.0296279	KRTAP10-9
3408733	-0.160351	5.69412	0.0296907	RASSF8
2968353	-0.221876	2.33322	0.0297302
2408062	-0.205441	9.61085	0.0297503	BMP8B
3094157	-0.153081	9.30446	0.0298501	ZNF703
2866543	0.186834	4.96351	0.0301332	CETN3
3459579	-0.161545	7.56612	0.0301504	C12orf61
3470276	-0.203213	8.25067	0.0301707
2406279	-0.242875	6.783	0.0301748
3834674	-0.119921	8.87859	0.0302822	CIC
3739668	-0.231667	9.63659	0.0303244	VPS53
2606026	-0.160576	8.9501	0.0303433	HDAC4
3952703	-0.137541	8.07022	0.0303565	C22orf39
2318853	0.11868	13.8315	0.0304767
3809814	-0.463688	3.57917	0.0304961
2715580	-0.282243	9.57785	0.0306846	SH3BP2
3129121	0.213163	7.85277	0.0307562	CCDC25
3014855	0.0865817	7.55807	0.0307843	ZKSCAN5
2963679	-0.245364	4.86194	0.0308187	GJB7
3847515	-0.111169	8.27333	0.0308389	NDUFA11
3329793	-0.12393	8.33671	0.0309609	SLC39A13
3551810	-0.306186	7.22969	0.0311277
3830002	-0.0897464	9.41321	0.0312739	GRAMD1A
4010646	-0.238771	5.6828	0.0313468	ASB12
3282974	-0.157956	8.40807	0.0313766	SVIL
3556662	0.350959	4.78882	0.0314
2436141	0.752852	8.3163	0.0315227
2396781	-0.13685	8.72307	0.0316073	MAD2L2
3942940	-0.239241	6.32407	0.0316981	FLJ20464
3551693	-0.158831	10.2444	0.0317388
3850554	-0.14781	7.90563	0.0318674	TMED1
2477731	0.149109	6.38034	0.0319893	C2orf58
3171865	-0.217236	4.04099	0.0320156	LOC100132167
3456313	-0.135944	9.76168	0.0321284	ATP5G2
3630187	0.170403	13.3668	0.032177
3678059	-0.215313	8.44359	0.0322443	TIMM16
3489138	0.29294	7.5115	0.0322541	CYSLTR2
3064591	-0.167769	8.35614	0.0322594	FIS1
3485863	0.203568	6.59888	0.0325183	EXOSC8
2844257	-0.437055	6.03585	0.0325374
3726569	-0.240064	8.52837	0.0325905	SPATA20
2735598	0.151879	6.06231	0.032594	TIGD2
3619193	-0.431547	3.99925	0.0326523
2334629	-0.142401	8.16599	0.0326715	C1orf190
3322669	-0.22254	6.11825	0.0327635	GLTP
2614517	0.149999	7.26411	0.0328768	OXSM
3808096	0.216337	9.18966	0.0329113	MEX3C
2841406	-0.39241	6.75225	0.0329232
3845352	-0.11935	9.0707	0.0329253	UQCR11
3221571	-0.235295	6.50399	0.0330456	RNF183
2831983	0.28605	8.51531	0.0330504
3474983	-0.242673	9.46075	0.0330817
3867835	-0.184182	8.12007	0.0331921	PTH2
2536410	-0.415558	3.89189	0.0332638
3821893	-0.180077	11.6027	0.0335964	JUNB
3704567	-0.153942	9.32441	0.0336632	CBFA2T3
3853193	-0.198218	9.81137	0.0337142	BRD4
2875454	-0.127967	7.45958	0.0338718	2015-09-08
3096526	0.463027	6.76796	0.0339331
3275316	-0.330412	3.94903	0.0339607
3773742	-0.148254	9.773	0.0342089	SLC38A10
3554396	-0.222343	8.21269	0.0343368	SIVA1
3815223	-0.200851	8.32794	0.0344061	PRTN3
3936330	-0.190731	7.18284	0.0344373	C22orf37
3662545	-0.249013	10.8641	0.0344737	CPNE2
2629345	-0.130788	9.5582	0.0344864	GPR27
2840714	-0.317487	4.53945	0.0345196
2805463	-0.180709	7.38788	0.0345235
3968269	-0.392832	4.74939	0.0346486
2318821	-0.247197	8.80304	0.0346892
3825190	0.293944	6.8448	0.0348493
2406397	-0.338468	4.92222	0.0349614
3677201	-0.308597	4.47993	0.0349632
3470193	0.351799	7.71227	0.0350059	CMKLR1
3544562	-0.166252	8.65952	0.0350167	JDP2
3555492	-0.0994759	8.95382	0.0350768	TMEM55B
4054238	-0.187389	8.82743	0.0351717	HMX1
3819563	-0.40636	5.92755	0.0353274
3191074	-0.155897	7.99562	0.0353321	METTL11A
3551766	-0.222102	8.62576	0.0353335
3895679	-0.144689	8.33916	0.0353976	C20orf27
3352404	-0.174797	9.23673	0.0354057	OAF
2573786	-0.152646	8.46494	0.0354292	MKI67IP
3836135	-0.141479	9.946	0.0354477	BLOC1S3
3502829	-0.15529	7.6253	0.0354773	GAS6
3841157	-0.1676	8.55501	0.0354777	CACNG8
3392928	-0.393269	6.40171	0.0355495
3544829	-0.143006	6.68289	0.0356297	C14orf179
2787958	-0.296239	3.93978	0.0358237	GYPB
3556581	0.544712	11.8004	0.0360195
3846316	-0.108704	9.33829	0.0360527	PIP5K1C
2695295	0.14714	6.95981	0.0361107	ASTE1
2442397	-0.0917847	7.43919	0.0361246	TADA1
3392888	-0.271461	8.4827	0.0363972
3470263	0.133779	9.06965	0.0364139
3927392	-0.168279	6.47011	0.0364684	CYYR1
3819088	-0.169872	6.88203	0.0364857	C19orf59
3557017	-0.0907111	7.4793	0.0364979	C14orf93
2709759	0.136555	6.80087	0.0366174	RTP2
2621122	-0.290454	10.6453	0.0366208	NBEAL2
2758043	-0.120683	9.74399	0.0366254	MFSD10
2925510	0.159174	8.63522	0.0367753	L3MBTL3
2835662	-0.162053	9.00545	0.0368102	C5orf62
2320122	-0.300475	6.68141	0.0368175
3315024	-0.168022	9.49108	0.0368497	ADAM8
3732373	0.197657	7.46556	0.0368885	NOL11
3901387	-0.160768	7.48282	0.0370041	CST2
3169331	0.150418	6.92447	0.0370635	ALDH1B1
3475110	0.680885	5.07592	0.0371885
3432225	-0.165864	10.415	0.0372923	ERP29
2679377	-0.165178	7.13097	0.037321	FEZF2
2960903	-0.229711	8.75893	0.0373351	EEF1A1
3670631	0.154955	7.39857	0.0374724	CENPN
3655806	-0.18033	8.57654	0.0375222	TMEM219
2435410	-0.176731	6.13893	0.0376686	S100A11
2390162	-0.168894	5.42261	0.0376847	OR9H1P
3815278	-0.143381	9.06883	0.0376854	ARID3A
3435877	-0.400185	3.1567	0.0377649
2494579	-0.273286	8.2389	0.0377678	LOC100132284
3871256	-0.0815424	10.3191	0.0379415	SAPS1
3395198	-0.181381	5.00302	0.0380725	BLID
3838947	-0.106626	8.89378	0.0381091	MED25
3622386	0.191245	6.61615	0.0382013	GATM
3298337	-0.182374	6.8455	0.0382068	LRIT1
3528994	0.336735	8.08825	0.0382649	ACIN1
2731332	-0.471076	7.68429	0.0382668	IL8
3977590	-0.211177	7.76986	0.0383571	NUDT10
3302240	-0.200844	9.20098	0.0384066	RRP12
2599932	0.242786	2.93418	0.0386143
4016806	-0.160024	6.03818	0.0387024	ESX1
2881672	-0.118361	8.80202	0.0387832	TNIP1
3954910	-0.156594	7.53654	0.0388037	DERL3
3857691	-0.34695	8.74605	0.0388436	UQCRFS1
2949059	-0.460341	6.81706	0.0388672
3662417	-0.135529	6.57989	0.0388823	CETP
3275592	-0.285596	6.40742	0.0392225
3774504	-0.382241	8.75739	0.0392541
3598613	0.138646	7.51258	0.0392891	DIS3L
2758870	-0.114174	7.19133	0.0393712	CYTL1
2536524	-0.343606	2.92738	0.0394109
2796623	-0.383554	6.16018	0.0395447	SLED1
3965697	-0.16071	8.81821	0.0396237	HDAC10
3939707	-0.156063	8.26299	0.0396898	CABIN1
3868257	-0.15659	6.71884	0.0396997	SIGLEC11
2901737	-0.293745	6.95906	0.0397183
3797015	0.207223	7.73388	0.03973	ZFP161
3742400	-0.123541	12.139	0.0397628	PFN1
3470444	-0.261146	2.96358	0.0397637
2557643	-0.447669	5.87811	0.0398153
3898126	0.201336	5.30817	0.0398486	TASP1
3832992	-0.16738	7.91757	0.0399683	PLEKHG2
2948587	-0.15269	9.11038	0.0401348	FLOT1
3470458	-0.484631	2.94225	0.0401661
2831977	-0.280887	2.39134	0.0403914
3231846	-0.0908571	8.73358	0.0404573	WDR37
3853063	-0.139044	7.78872	0.0404625	ILVBL
2522598	-0.244321	6.01226	0.0404903	NDUFB3
3815685	-0.148588	9.05119	0.040601	C19orf24
2360310	-0.189464	6.34493	0.0407141	TDRD10
2974671	0.238386	7.69914	0.0407244	C6orf192
3815097	-0.186655	8.36239	0.0408688	FSTL3
3831199	-0.159832	8.53935	0.0410311
3475072	-0.295484	3.06515	0.0413484
3852823	-0.138339	8.52663	0.0413923	NDUFB7
3844978	-0.163439	9.38315	0.041442	SBNO2
2599948	-0.178954	8.94126	0.0414936
3824713	-0.146936	9.43843	0.041496	ARRDC2
2949352	-0.164898	7.54745	0.0415941	C6orf27
3453468	-0.54789	3.84416	0.0415986
3990762	-0.154572	6.21348	0.0416755	SLC25A14
3874008	-0.165492	8.37549	0.0417202	LOC100288797
3244539	0.319489	6.62155	0.0418129	ZNF22
3750723	-0.1186	9.33444	0.0418379	UNC119
3712922	0.18408	7.91917	0.0418405	C17orf39
3874498	-0.110446	9.24279	0.0418409	MAVS
3382319	-0.150279	8.4616	0.0421293	GDPD5
2600218	-0.200327	7.96543	0.0421697	CHPF
3475026	-0.631986	4.19642	0.04227
3356417	0.177516	5.51588	0.0423395	C11orf44
3358897	-0.210857	7.1453	0.0423605	KRTAP5-2
3556751	0.306528	5.84795	0.0424884
3025678	-0.342141	3.85042	0.0425277	AGBL3
3665458	-0.15869	5.63558	0.0426171	LRRC36
2874729	-0.334377	6.61461	0.0426829
2672712	-0.0867788	9.3037	0.0426875	SCAP
3031181	-0.142385	8.36338	0.0427588	ATP6V0E2
2404999	-0.146986	9.32551	0.042762	MARCKSL1
3720137	-0.413909	6.02612	0.0427863
2841366	-0.475695	5.5915	0.0428004
2606643	-0.0888395	8.22123	0.0428046	MYEOV2
2401333	0.160071	8.01438	0.0428418	ZNF436
3275532	-0.30665	7.60397	0.0429035
3015865	-0.134092	9.13542	0.0429338	SLC12A9
3118838	-0.147056	7.70702	0.0429349	FLJ43860
3360189	0.195224	7.71459	0.0429464	TRIM68
3493391	0.168628	5.91718	0.042996	C13orf34
3192353	-0.159165	7.79332	0.0430698	NTNG2
3885464	0.135602	10.3242	0.0431245	TOP1
3581386	-0.107548	7.79698	0.0432083	CDCA4
4091084	-0.184322	14.1107	0.043214
2953751	-0.147952	7.37816	0.0433041	PGC
3740620	-0.302815	3.373	0.0433072
3551690	-0.204989	9.53884	0.043342
3818468	-0.146211	7.5307	0.043363	TNFSF9
2987410	-0.135733	7.78745	0.0434197	NUDT1
3809744	0.383001	4.8426	0.0434261
3910724	-0.138755	5.98711	0.0434576	CBLN4
2450501	-0.163019	7.64786	0.0434871	KIF21B
3819374	-0.145948	6.14058	0.043525	CCL25
3717775	-0.137546	7.88896	0.0435255	CDK5R1
3247172	-0.162803	5.14056	0.0435583	DKK1
3316287	-0.139474	10.3844	0.0436696	PNPLA2
3944826	-0.119016	9.77897	0.0436876	SH3BP1
2620641	-0.142074	9.15333	0.043698	LIMD1
2669930	-0.217385	8.11561	0.0437443	CSRNP1
3146661	0.190547	7.06812	0.0438827	ANKRD46
3470480	-0.30537	4.73546	0.0439176
3788049	-0.187677	3.28416	0.0439346	SKA1
3392938	-0.267724	5.23241	0.0442215
2565268	-0.392054	7.99304	0.0442457
2429338	0.157227	7.9066	0.044259	SIKE1
2383801	-0.429157	6.46283	0.0443656
3662041	0.203859	8.04251	0.0443874	OGFOD1
2611981	-0.20859	8.23758	0.0444702	C3orf19
3776279	-0.224344	10.6914	0.044556	EMILIN2
2871986	-0.197894	8.61393	0.0446826	RPS25
3951117	-0.194818	7.11154	0.0447622	ACR
3676725	-0.280199	3.75848	0.0447897
3950872	-0.170212	7.99332	0.044811	NCAPH2
3736390	-0.177517	9.11812	0.0449274	PGS1
3372337	0.157225	7.6147	0.0451488	KBTBD4
3699854	-0.347151	5.47257	0.0452857
3675447	-0.184879	6.38008	0.0453342	GNG13
3675430	-0.125155	8.38001	0.045335	RPUSD1
3359255	-0.218859	4.81568	0.0454898
3946762	-0.118166	8.54808	0.0454979	ZC3H7B
3823681	-0.171281	10.8193	0.0457728	KLF2
3749748	-0.273306	7.30015	0.0458197
2489372	-0.102652	7.50553	0.045886	LOC151534
3227846	-0.236373	6.56245	0.0458925	MED27
2557637	-0.422655	4.84604	0.0459249
3612763	0.21057	5.87331	0.0459593	POTEB
3536650	0.172581	7.02562	0.046008	SOCS4
2536376	-0.398516	8.80189	0.0460168
2840678	-0.247612	9.42704	0.0461148
2497812	-0.167065	8.94074	0.0462122	POU3F3
2840734	-0.414553	6.81216	0.0462497
3470474	0.324153	5.12363	0.0462756
2586348	0.118572	7.0157	0.0463346	METTL5
3695157	-0.165447	6.95452	0.0463672	CMTM4
2330289	-0.143306	9.52853	0.0463698	MAP7D1
3665722	-0.138169	8.21358	0.0464343	PARD6A
2674268	-0.280602	2.84913	0.0465535
3237088	0.179327	9.12652	0.046561	STAM
3551776	-0.26516	7.10979	0.0466459
3230332	-0.212862	6.61995	0.0467469	SNHG7
3821727	0.151062	7.53084	0.0468326	ZNF136
3691326	-0.14243	6.7207	0.0468834	SALL1
2536498	-0.322617	2.84642	0.0471534
3261952	0.195301	7.04491	0.0471764	C10orf32
3668898	0.116307	6.58044	0.0471852	ZFP1
2844371	0.254135	6.12097	0.0472148
3725982	-0.388915	4.98672	0.0473116
3570107	-0.236793	7.25663	0.0473732
2952102	-0.170291	8.78417	0.0474712	MTCH1
3944620	-0.103952	8.45147	0.0474743	MPST
3819673	-0.28016	5.94401	0.0475661
2565351	-0.371535	7.88397	0.0476083
3933536	-0.16017	6.85906	0.0477934	TFF3
3977083	-0.104174	8.9366	0.0478875	CCDC22
3157138	-0.204343	7.89671	0.047905	LYPD2
3845581	-0.280332	9.66245	0.0479301	FAM108A1
3161082	-0.170924	5.08216	0.0480603	CD274
3728147	-0.170963	9.76174	0.0481398	MSI2
3743371	-0.139889	9.35933	0.0482237	ASGR1
2953777	-0.111174	8.09784	0.0482627	FRS3
2979246	-0.358155	4.43195	0.0482932	RAET1L
3157460	-0.101068	8.69609	0.048386	ZC3H3
3699894	-0.311898	8.69125	0.0484501
3603532	-0.254367	7.27407	0.048538	MORF4L1
3551730	-0.255097	11.0856	0.0485505
2908508	-0.357343	10.1548	0.0486416
2381368	-0.129434	9.14963	0.0486601	HLX
3556556	0.451062	11.8852	0.0486946	DAD1
3699868	-0.317668	4.33919	0.0487122
3319331	-0.377145	7.25763	0.0487314
3353441	-0.126618	5.8278	0.0487867	C11orf63
3642946	-0.149515	8.53105	0.0490543	SOLH
3392912	-0.29458	4.46417	0.0491057
2832459	0.216085	4.83239	0.0491079	PCDHB14
2831987	-0.197882	10.4778	0.0491278
3529309	-0.183659	10.4289	0.0491282	DHRS4
2333676	-0.34234	9.35049	0.0492619
2888485	-0.242305	9.58175	0.049313	HK3
3253880	-0.194572	9.19427	0.04932	PPIF
3959829	-0.193789	7.75956	0.0493663	IFT27
3551742	-0.236809	4.13318	0.0494026
2988459	0.134999	6.61219	0.0494342	RBAK
3168409	-0.33019	6.95296	0.0494904	CCIN
3191674	-0.237255	6.92585	0.0495965	PRDM12
3841756	-0.238664	7.34777	0.0496758	KIR2DL1
3018420	0.264284	9.15398	0.049713	HBP1
2901719	-0.196703	9.20583	0.0498224
3474885	-0.138261	9.56383	0.049833	CAMKK2
3835467	0.146106	7.12507	0.0501533	ZNF234
3647421	-0.274032	9.01044	0.0502	ABAT
3738280	-0.255451	7.07772	0.050258	ANAPC11
3909843	0.0868486	7.88185	0.0502909	ZFP64
3892561	-0.178571	6.08725	0.0502992	FLJ44790
2674442	-0.308628	8.23223	0.0503029
2993690	-0.473802	5.83885	0.0503387
3749738	-0.194057	6.23863	0.0503482
2644869	-0.154736	6.78216	0.0503957	BPESC1
3846783	-0.13561	9.03405	0.0504044	UBXN6
2565011	-0.174719	6.94984	0.0504193	GPAT2
3687839	-0.159325	8.45244	0.0504512	ZNF747
3901273	-0.18757	5.14456	0.0504826	CST9L
3319685	0.260484	6.97887	0.0505208	C11orf17
3336801	-0.132942	10.6351	0.0505443	ADRBK1
2591906	0.151493	5.4546	0.0505581	OSGEPL1
2714465	-0.159598	8.37157	0.0509276	FGFRL1
3840142	0.376828	7.40187	0.0509735	ZNF480
3334847	-0.0797283	9.50631	0.0511173	C11orf2
3474951	0.49421	8.92728	0.0511649
3603864	-0.171741	6.36611	0.051168
3725906	-0.337961	3.13113	0.0511812
3275370	-0.280287	6.54993	0.0512193
3819751	-0.348414	5.42385	0.0512547
3183012	-0.181175	5.92966	0.0513305	LOC286367
2548459	0.209799	6.63088	0.0513328	CEBPZ
3819743	-0.468538	4.51011	0.0513483
2874741	-0.297941	7.00091	0.0513792
3573229	0.211264	7.75762	0.051494	ALKBH1
2622680	-0.129422	8.64962	0.051604
3855011	-0.100363	8.64284	0.05163	ELL
2593733	-0.227388	8.57577	0.0517101	HSPD1
2608725	-0.155714	9.77855	0.0517879	BHLHE40
3382972	0.206638	6.7697	0.0518514	RSF1
3923312	-0.178981	7.80688	0.0518551	RRP1
3556058	-0.537204	4.51023	0.0518811
2555174	0.140864	6.74194	0.0519204	PUS10
3063368	0.191056	4.62996	0.0520038	FAM200A
3167660	0.118174	7.41538	0.0520199	DNAJB5
2391360	-0.107607	9.36846	0.0520853	CPSF3L
3767169	-0.212685	5.32069	0.0522282	LRRC37A3
2752006	0.145401	10.0313	0.0523439	SAP30
3844656	-0.129973	9.09671	0.0523449	POLRMT
3756175	-0.1992	7.90326	0.0523768	GJD3
3031800	-0.276042	9.26082	0.0524089	ACCN3
3512948	-0.186842	7.19016	0.0524538	C13orf18
3718762	-0.170801	7.60567	0.0524689	RASL10B
3377044	-0.0938451	10.5765	0.0524759	SF1
3791341	0.173651	8.52129	0.0525051	ZCCHC2
2800477	-0.102012	8.65527	0.0526966	SRD5A1
3262279	-0.156758	8.34083	0.0527148	NEURL
3835440	0.127345	6.22779	0.0527744	ZNF225
3514488	0.28816	8.67783	0.0529115	INTS6
3459604	-0.161326	8.58627	0.0529336	PPM1H
3259400	-0.0994895	8.24442	0.0529592	CCNJ
2874689	-0.18003	9.13741	0.0529914
3809790	-0.317011	3.67356	0.0530135
2796384	0.281643	11.1953	0.0530744	IRF2
3824395	-0.117195	8.49488	0.0530943	PGLS
3666525	-0.218474	5.1618	0.0531067	RPS2P45
2348514	-0.200085	8.6548	0.0531407	LPPR4
3005363	-0.116715	8.3602	0.0531782	ASL
3836317	-0.111198	10.0402	0.0532195	VASP
3666732	0.352979	10.3339	0.0532286	CYB5B
3976670	-0.0986713	7.39	0.0532411	EBP
2888243	0.469818	8.9242	0.0532878	KIAA1191
3470454	-0.369691	3.70731	0.0533817
3196034	0.156848	6.67841	0.0534091	C9orf66
3076178	0.136294	10.3193	0.0534508	MKRN1
3831274	0.210986	10.2797	0.0535196
3959672	-0.251826	7.75887	0.0535403
3705539	-0.144386	7.70283	0.0536099	RNMTL1
3748323	0.164456	7.18916	0.0536334	SHMT1
3742236	-0.127513	8.09515	0.0537267	PELP1
3655665	-0.107451	9.31698	0.0537609	MAZ
2832033	0.338786	8.64428	0.0538002
2833623	-0.172228	6.80348	0.0538019	HMHB1
2383791	-0.20608	8.91553	0.0538339
3891643	0.306183	8.40003	0.0538843	C20orf177
2908510	-0.263544	8.08015	0.0539946
3676691	-0.225783	7.39364	0.0540154
3740648	-0.327964	12.2974	0.0540189
2385659	-0.0978162	7.33144	0.054143	KIAA1383
2320126	-0.166986	7.61673	0.0541596
2968373	-0.223343	6.39998	0.0541957
2536313	-0.461999	6.21325	0.0542218
3286921	0.239762	9.35498	0.0542616	2015-03-08
3831278	0.326165	8.14694	0.0543211
3414029	-0.149621	8.16208	0.0543509	KCNH3
2530330	0.238718	9.82207	0.0544555	RHBDD1
2866225	0.259103	10.8626	0.0545459	MEF2C
3950629	-0.185935	9.66308	0.0545879	TRABD
3580769	-0.150609	7.77866	0.0546126	CKB
3860101	-0.225308	8.72124	0.0546305	NFKBID
2948522	-0.100238	9.75706	0.0546588	KIAA1949
3677197	-0.28878	6.39673	0.0546991
3133135	0.163573	9.10032	0.0547672	MYST3
3362789	-0.203793	8.24204	0.054884
3860912	-0.168679	6.74502	0.0549176	DKFZp761D1918
3275304	-0.280923	2.59021	0.0549422
2713789	0.155625	6.38769	0.0550016	ZNF595
2815043	0.199961	9.79534	0.0550742	TNPO1
2437412	-0.208262	6.5229	0.0553885	C1orf104
3977611	-0.178143	7.05936	0.0553937	CXorf67
3726691	-0.258462	9.42961	0.0554625	ABCC3
3474559	-0.196643	9.22625	0.0555684
2844327	-0.21394	9.8643	0.0555896
3337918	-0.217158	9.12015	0.055645	TPCN2
3819617	-0.306603	6.62729	0.0556569
2565237	-0.272697	4.70431	0.0558192
2941784	0.15051	8.55528	0.0558412	NEDD9
3350655	-0.204444	6.6906	0.0558453	APOC3
3692999	-0.245798	6.20067	0.0558802	MT1G
3392871	-0.106571	8.50657	0.0559021	ZNF259
3344897	0.22261	7.08416	0.0560355	MED17
3742420	0.105427	8.5277	0.0560475
3740501	0.397398	10.7822	0.0560651
2383898	-0.233762	7.49895	0.0560943
3868728	-0.164196	7.05829	0.0560951	KLK4
3854132	-0.192715	8.23511	0.0561392	CPAMD8
3855701	-0.16092	6.25715	0.0562003
3740576	-0.269322	7.02629	0.056213
4074465	-0.263328	12.9607	0.0562218
2326846	-0.123771	8.38259	0.0564105	TRNP1
3334571	-0.163869	9.00653	0.0564698	RPS6KA4
3333358	-0.0969216	8.1016	0.0565247	INCENP
3210013	-0.172257	5.86073	0.056536	TRPM6
2557599	-0.33912	2.89396	0.0566687
3866106	-0.201539	8.17783	0.0567435	GNG8
3962469	-0.13789	8.63742	0.0568009	RRP7B
3725944	-0.396439	4.52834	0.0568195
3819625	-0.238497	4.87584	0.0568753
3740550	-0.468853	4.69661	0.0568831
3321512	0.212732	7.39067	0.0570003	PDE3B
3136178	0.205957	6.99073	0.0570197	PLAG1
3302805	-0.11537	9.05006	0.0570265	HPS1
3275420	-0.227853	8.30914	0.0571141
3764933	0.150048	6.05205	0.0571416	TUBD1
3699812	-0.173531	7.89213	0.0572915
2401448	-0.113799	7.46683	0.0573879	E2F2
2775469	0.414654	7.66569	0.0574342
2354634	-0.134036	7.13815	0.0574642	PHGDH
2328475	-0.234214	9.09918	0.0575721
2971678	0.172216	7.20107	0.0577531	MCM9
3035135	-0.166088	8.83799	0.0578013	ZFAND2A
3825194	-0.420059	6.58732	0.0578227
2901769	-0.270511	7.28263	0.0578428
3895722	-0.098196	8.42733	0.0578456	CENPB
3884450	-0.143332	8.95149	0.057954	RPRD1B
3846507	-0.105045	8.58342	0.058066	DAPK3
3715558	-0.128438	7.50285	0.058085	SARM1
3318517	-0.24505	6.49179	0.0581119	OR52N2
3772158	-0.14306	7.15919	0.0581195	TK1
3728325	0.222677	6.08145	0.0582133	FLJ11710
3392890	-0.23635	8.52067	0.0583155
3274361	-0.222647	10.7508	0.0583454	KLF6
3623717	-0.152126	8.54252	0.0583734	FLJ10038
2400322	0.149061	10.399	0.0583824	HP1BP3
3355114	-0.0861692	8.0913	0.0583978	DCPS
3619199	-0.223291	7.2726	0.0585166
3309940	-0.375759	10.393	0.0585179
3834405	-0.144144	8.40387	0.0585356	CEACAM3
2939593	0.203468	7.23025	0.0585378	PECI
3518940	-0.158402	7.7897	0.0586153	POU4F1
2844343	0.194464	7.70565	0.0586168
3824838	-0.110619	8.56484	0.0586171	PIK3R2
2898597	-0.106835	6.2097	0.0586898	GMNN
2412988	0.105189	6.99985	0.0587257	C1orf163
2838688	0.238917	8.74605	0.0587432	MAT2B
3375935	-0.170892	8.08646	0.0588052	B3GAT3
2333667	-0.269059	9.80537	0.0588349
3847906	-0.0970139	9.83473	0.0588853	DENND1C
3350830	-0.246546	7.18716	0.0588935	TAGLN
2686800	-0.33972	8.56157	0.0589337
2328577	-0.282946	3.74838	0.0590878
3250990	-0.117639	7.56768	0.0591381	UNC5B
3809695	0.179218	10.5036	0.0592705
3860450	0.174577	6.18382	0.0592907	ZNF566
3603687	-0.118449	8.35418	0.0593119	TMED3
2436159	0.857095	6.60351	0.0593157
3513514	0.466069	9.15786	0.0593355	LPAR6
2439554	0.219708	7.0044	0.0593643	AIM2
3980962	-0.455434	4.60115	0.0594628
3527785	-0.175236	5.74632	0.0594819	SLC39A2
3065546	0.299458	4.95152	0.0596353	DPY19L2P2
3331047	-0.241938	4.72794	0.0597975	OR9G1
3329069	-0.17602	7.18654	0.059834	MAPK8IP1
3272566	-0.1359	7.61364	0.0598809	KNDC1
2951664	-0.128882	6.28274	0.0599033	CLPS
2872958	-0.141478	4.18264	0.0599484
2321779	-0.121937	10.7138	0.0599736	EFHD2
3335786	-0.231849	8.28748	0.0600823
3127584	-0.214441	7.09855	0.0600856	EGR3
3318500	-0.246885	5.09239	0.0602836	OR52N4
3869379	0.307138	6.53405	0.0603581	ZNF614
3942838	-0.126128	8.147	0.0604105	LIMK2
2831995	-0.339352	5.01881	0.0604371
3456896	-0.190433	5.31884	0.0605446	DCD
3738138	-0.138027	9.04975	0.0605928	HGS
2947842	-0.154394	5.83773	0.0605977	MAS1L
3387469	0.178509	5.99387	0.0606137
3475102	-0.36674	6.57471	0.0606425
2759303	0.145911	8.68683	0.0607776	MRFAP1L1
3868905	-0.174795	9.09661	0.060825	CTU1
4007643	-0.107804	8.93699	0.0608784	OTUD5
3111695	0.202755	7.98864	0.0609394	EBAG9
3497586	0.197201	9.47992	0.060953	MBNL2
3677356	-0.126757	7.96853	0.0610218	HCFC1R1
3335866	0.158056	7.51903	0.0610584
3474502	-0.188456	10.5323	0.0611163	SFRS9
3474517	-0.188456	10.5323	0.0611163
3470256	0.111282	9.45741	0.0611189
3416943	-0.163722	6.79997	0.0611987	GDF11
3275148	-0.207762	5.37092	0.0612173
3839006	-0.122828	8.55803	0.0612414	PTOV1
3865715	-0.126125	9.1628	0.0612689	SYMPK
2394817	-0.129457	7.70757	0.0614572	KLHL21
3120443	-0.129678	8.61523	0.0614886	GPR172A
3570079	-0.302083	3.82348	0.0614987
3846926	-0.0951482	9.03431	0.0616372	DPP9
3127156	0.280411	7.76655	0.0617449	GFRA2
2640916	-0.190337	8.83085	0.0617631	ABTB1
3822723	-0.114368	9.74088	0.0618638	PKN1
3435653	-0.149128	8.39867	0.0619662	OGFOD2
3725936	0.391697	4.84181	0.0620028
3686635	0.299876	6.55003	0.0620889	APOB48R
3757329	0.310119	9.51608	0.0621942	JUP
3251619	-0.125529	5.66035	0.0622022	NUDT13
3577256	0.507357	6.66101	0.0622654	C14orf142
3229591	-0.126122	8.93434	0.0622957	UBAC1
3378758	-0.133566	8.43918	0.0624199	CLCF1
2831350	0.159118	9.02029	0.0624994	CXXC5
3330892	0.200141	4.8546	0.062517	OR8I2
3947123	-0.0931512	8.97904	0.062577	SREBF2
2359329	-0.140686	9.27973	0.0625785	LCE3B
3890180	0.175443	7.20202	0.0626128	CASS4
2487478	-0.108718	8.68859	0.0626259	GMCL1
3479438	-0.176154	9.10448	0.0628047	CHFR
3029213	-0.232227	6.90743	0.0629153	TAS2R41
2949380	-0.0702453	8.84149	0.0629701	VARS
3959704	0.290321	4.67008	0.0630141
3851589	-0.118519	8.14322	0.0631827	C19orf56
2920803	-0.116738	5.95798	0.0632295	FLJ37396
3865586	-0.0941209	8.25472	0.0632375	FBXO46
3895152	-0.19556	8.5539	0.0632995	FAM113A
3288707	0.0904279	7.55457	0.063365	ERCC6
3422326	0.206991	8.87522	0.0634127	TBC1D15
3240987	-0.115258	8.73213	0.0634664	MAP3K8
3699874	-0.383078	5.88563	0.06348
3359529	-0.0814247	8.08889	0.0635275	CARS
3474541	-0.325807	7.35792	0.0636038
2942306	-0.122921	6.89487	0.0637229	TBC1D7
3190151	-0.111203	7.24221	0.0638582	SLC25A25
2545841	-0.170854	8.11072	0.0638903	FTHL3
2386867	0.220739	9.67037	0.0639076	LGALS8
3881391	-0.226929	6.97022	0.06391	ID1
3820370	-0.140651	7.60541	0.0640999	P2RY11
3830612	-0.0959883	8.63239	0.0641223	RBM42
3470374	-0.31107	4.83791	0.0641352
2452615	-0.19031	7.10871	0.0642478	SLC45A3
2317434	0.147492	8.74097	0.0642714	TPRG1L
3556190	-0.243418	2.55756	0.0643699
3831275	0.422167	8.97033	0.0644699
2674450	-0.317819	4.5023	0.0645292
2536474	-0.464466	6.05051	0.0645581
3474968	0.33118	10.2025	0.0646969
3772437	-0.118205	5.3241	0.0647019	DNAH17
3998907	-0.125822	5.57365	0.0648479	FAM9B
3556322	-0.418547	7.91991	0.0648761
3063589	0.168387	5.50989	0.0648833	AZGP1
2413153	0.185649	8.94245	0.0648872	CPT2
2460551	-0.110455	9.35882	0.0649601	EGLN1
2899772	-0.218738	6.2625	0.0649716	HIST1H2AH
3835372	0.153165	5.75738	0.0650744	ZNF223
2743370	0.299625	8.13292	0.0650834	C4orf33
3645816	0.130154	7.49713	0.0651603	ZNF75A
3858993	-0.157525	9.53131	0.0651774	CEBPA
3195034	-0.22603	8.27066	0.0651904	PTGDS
2919669	0.202931	7.75975	0.0652353	PRDM1
3096459	0.28374	9.32885	0.0652782
2383864	-0.200784	8.09155	0.0653006
3551790	-0.402142	3.87837	0.0653137
3685329	0.187205	7.32653	0.0654885	PALB2
2952497	-0.134904	7.58195	0.0655033	BTBD9
3459434	0.1176	6.30275	0.065585	FAM19A2
3264744	-0.210054	6.24262	0.0656111
3428573	-0.18524	3.10115	0.0656478	SPIC
3236786	0.265793	8.46346	0.0656622	PTER
3864519	-0.118455	7.03717	0.065674	CADM4
2709062	-0.101464	10.2754	0.0657057	TRA2B
2366422	-0.151272	6.63308	0.065707	ATP1B1
3678147	-0.113509	8.48591	0.0657204	NMRAL1
3860410	0.121849	5.80514	0.0657445	ZFP82
3723572	-0.139375	5.89008	0.0658138	MGC57346
3699886	-0.280982	4.43705	0.0658155
2565271	-0.248818	6.24353	0.0658555
2757036	-0.0884634	10.4621	0.0658946	CTBP1
2435323	-0.112475	6.60767	0.0659149	THEM5
3939914	-0.170052	8.73333	0.0660829	GGT1
3125001	-0.180964	5.94179	0.0661041	LONRF1
2809885	-0.146101	8.37552	0.0662123	SKIV2L2
4036196	-0.274594	5.32631	0.0662336
2413423	0.207059	7.01416	0.0662832	TMEM48
2841396	-0.254813	6.53592	0.0663636
3073597	0.239115	8.54462	0.0663921	CHCHD3
2386397	0.20879	7.05393	0.0664393	GGPS1
3666989	-0.242509	7.62792	0.0664605	CLEC18C
2327677	0.206943	9.3751	0.0665637	EPB41
3939545	-0.118746	9.16176	0.0666017	MIF
3435863	0.34926	11.4789	0.0666362
3381241	-0.204603	10.4144	0.0666512	ARAP1
3030489	-0.0875576	8.0849	0.0667507	ZNF282
3825186	-0.23489	9.47039	0.0668047
3944147	-0.0676857	8.7109	0.0668841	MCM5
2358393	-0.170109	8.75668	0.0669498	ADAMTSL4
3409330	0.230495	7.94195	0.0669526	MRPS35
3556208	-0.253508	5.84654	0.0670307
3031466	0.215733	9.40543	0.0671089	GIMAP8
2875491	-0.140479	8.59188	0.0671558	SHROOM1
2392584	-0.223083	9.96657	0.0672719	TNFRSF14
3222144	0.224864	10.8773	0.0673302	TNFSF8
3646434	-0.11364	8.49968	0.0674631	UBN1
3275530	-0.323936	2.81905	0.0674721
3360941	-0.124887	7.89495	0.0675481	ARFIP2
3096458	0.565604	10.5897	0.0675934
2321942	0.185679	9.27442	0.0676239	RSC1A1
3454576	-0.139371	7.96256	0.0676264	SLC11A2
3738471	-0.127867	8.2904	0.067629	RAC3
3779511	-0.163187	6.62991	0.0676996	CIDEA
3714659	0.191471	8.60838	0.0677741	DHRS7B
2534865	-0.156243	7.84438	0.067779	ASB1
3651018	0.24968	6.81986	0.0678554	CP110
3696016	-0.141839	9.29702	0.067953	PSMB10
3866435	-0.190615	8.39232	0.0679716	BBC3
3911366	-0.140618	6.93646	0.0680112	ANKRD60
3729419	-0.160599	7.00317	0.0680309	CA4
3551864	-0.241259	5.18661	0.0680364
2877257	0.0978427	7.01103	0.0680575	BRD8
3881261	-0.112433	7.20082	0.06806	REM1
3044938	0.218336	7.78909	0.0681132	RP9P
3848984	-0.173832	9.96893	0.068141	PRAM1
3573933	0.173823	5.90229	0.0681692	C14orf145
2333794	-0.107589	8.0823	0.0681781	DMAP1
3095815	-0.182733	8.8814	0.0681887	AGPAT6
3304718	-0.0908834	9.94406	0.0681924	PCGF6
3749672	0.365663	5.94102	0.0682694
3667241	-0.125854	7.97097	0.0683361	FUK
3715839	-0.159096	7.92417	0.0684444	TRAF4
3470426	-0.310356	3.08434	0.0684729
3850445	-0.23863	8.55829	0.0684765	CDKN2D
3965536	-0.116538	7.96025	0.0685	MLC1
3458587	-0.22122	7.10699	0.0686545	DDIT3
3968512	0.151291	6.90856	0.0687425	CLCN4
3829471	-0.134524	7.95838	0.0687536	KCTD15
3551784	-0.374626	5.96779	0.0688392
3814978	-0.0986373	9.07913	0.0689394	CDC34
2536306	-0.171487	8.22489	0.0689931
3488985	0.244915	12.1471	0.0689966	ITM2B
2778273	0.18109	5.22184	0.0690221	HPGDS
3130850	-0.151847	8.41212	0.0690393	RNF122
3676729	-0.306804	6.34556	0.0690437
3470412	-0.254025	5.65332	0.0692345
3482498	0.239428	7.90348	0.0692959	CDK8
3725830	-0.275118	5.50388	0.0694096
2674460	-0.401714	4.25216	0.0694197
3984536	0.098798	7.51716	0.0694334	CSTF2
3212352	-0.344883	4.4763	0.0694469
3233605	-0.219189	9.37901	0.069535	PFKFB3
3964299	-0.140663	6.76356	0.0696037	LOC100128818
3335803	-0.292792	6.49258	0.0696399
2662331	-0.153808	9.36277	0.0698129	CAMK1
3164221	0.189908	8.18901	0.0698697	DENND4C
2328621	-0.227322	11.483	0.0698768
3816407	-0.25469	9.68002	0.0698839
3699878	-0.447282	4.90517	0.0698976
3796244	0.175512	7.10578	0.0699106	METTL4
2900974	-0.159684	9.71144	0.0699932	HLA-F
2758686	0.128346	7.13297	0.0700139	LYAR
3570101	-0.235442	7.57169	0.0701467
2383872	-0.154316	10.1862	0.0701582
2406319	-0.481842	5.99358	0.0702445
3352614	-0.268582	4.61695	0.0703308
2727587	0.0941262	5.45453	0.0703644	KIT
3342983	0.140761	7.10696	0.0704102	TMEM126B
2992814	0.166366	6.63826	0.0704884	GPNMB
2817291	0.14401	7.57445	0.0704905	JMY
3421985	-0.0993535	7.38164	0.0705397	KCNMB4
2552643	-0.184455	5.34374	0.0705504	NRXN1
3815493	-0.179278	10.1307	0.0705922	HMHA1
3145961	0.432155	12.409	0.0706663
3556731	-0.272663	4.95216	0.0707389
3253452	0.309562	3.36261	0.0708107
2724472	0.277011	9.95187	0.0708387	UBE2K
3880706	-0.122317	8.4471	0.0708658	ENTPD6
3251068	-0.126212	7.91239	0.0708679	CDH23
3609007	-0.145508	5.20301	0.0708729	C15orf32
2960955	0.214733	7.98514	0.0709097	SLC17A5
2390518	0.11181	6.2579	0.0709695	PGBD2
3676676	-0.0919001	11.2784	0.0710147
3788833	0.135583	7.73533	0.0711279	POLI
3378895	-0.0995654	9.31329	0.0712359	PITPNM1
3275480	-0.305342	3.41329	0.0712722
3831277	0.433131	7.24693	0.0712741
3959632	-0.380628	7.28906	0.0712768
3674146	-0.121917	8.92138	0.0714473	RPL13
3474948	0.21375	10.8793	0.071501
2773972	0.6001	6.63977	0.0715529	CXCL11
2878474	0.148929	8.46553	0.0715628	HARS
3954294	-0.186763	8.89862	0.0715701	PPM1F
3330587	-0.247839	3.46122	0.0716213	OR4A16
2758978	-0.118945	6.14373	0.0716437	EVC2
2433371	-0.127547	7.15799	0.0717101	ACP6
3578069	-0.174639	7.78052	0.0717193	C14orf139
3147286	0.304543	7.52438	0.0718746	RRM2B
3227070	-0.141731	7.95397	0.0719063	PTGES
3985717	-0.148235	6.25345	0.0719304	PLP1
2638467	0.169055	7.37321	0.0719978	GTF2E1
3993877	-0.216563	3.78734	0.0720028	CXorf1
3676300	-0.222507	9.03029	0.0720791	RPS2
2326749	-0.10041	9.71819	0.0720836	ZDHHC18
3354380	-0.158954	6.28852	0.0721363	HEPACAM
2565280	0.165326	12.2994	0.0721669
3570050	0.715406	10.2111	0.0722264
3275472	-0.184311	8.66026	0.0722595
3914021	-0.110976	8.19407	0.0723065	GMEB2
3720128	0.299815	13.4828	0.0723278
3012213	-0.10019	8.81501	0.0723476	FZD1
3791935	0.527714	8.14481	0.0723548	SERPINB2
2363074	0.356095	4.91171	0.0724078	SUMO1P3
2410470	0.123342	6.02413	0.0726715	PIK3R3
2434716	0.262672	10.9174	0.0727673	LASS2
3749708	-0.18504	8.00712	0.0727821
3782616	-0.164146	3.74792	0.0728008	PSMA8
2716810	-0.172876	10.2939	0.0728298	EVC
2949311	-0.15241	8.26501	0.0728441	DDAH2
2968307	-0.36812	11.0348	0.0728553
3475118	-0.337426	5.31142	0.0728657
2900453	-0.181561	5.29753	0.0729026	PGBD1
2485636	-0.135965	7.65791	0.0729461	SLC1A4
3392934	0.190313	5.81571	0.0729485
3053229	0.187125	6.20617	0.0729969	ZNF680
3531229	-0.155234	5.45579	0.0731797	AP4S1
2406359	-0.386311	3.17208	0.0731849
2505386	-0.238035	12.628	0.0732645	SMPD4
3389257	-0.106561	5.57186	0.0733147	CASP12
3165780	0.160441	6.23933	0.0734413	IFT74
3774823	-0.135443	10.2983	0.073522	CSNK1D
3958379	-0.441436	3.66814	0.073528
3551796	-0.654551	6.22672	0.0735329
3773174	-0.0870123	8.85405	0.073558	CBX4
3317338	-0.106009	7.80798	0.0735761	TSSC4
2427981	0.187504	7.59054	0.0736042	ADORA3
3852691	-0.183236	8.30059	0.0736161	DDX39
3448428	0.184899	7.24542	0.0736298	C12orf11
3772090	-0.195603	8.75549	0.073679	TMC6
3955070	-0.211628	6.97818	0.0736798	GSTTP1
3933550	-0.141866	6.52306	0.0736832	TFF2
3390067	0.244927	8.73177	0.0737593	NPAT
3860261	-0.138294	7.63143	0.0737715	THAP8
3994451	-0.0889627	8.73832	0.0737858	CXorf40A
3838004	-0.260633	10.1981	0.0738498	PPP1R15A
2450668	-0.0993342	7.84558	0.0738685	TMEM9
2995420	-0.131141	9.45995	0.0738855	GARS
3829049	-0.182154	5.92431	0.073926	RGS9BP
3744150	-0.195033	8.40692	0.0739454	PER1
3869396	0.12732	5.82536	0.0739717	ZNF841
2993702	-0.218898	7.63285	0.0741296
2459587	-0.157715	7.73956	0.0741612	TRIM17
2599930	-0.302956	4.98441	0.0741843
3551837	-0.345943	5.31993	0.0742112
3345340	-0.115886	5.56914	0.0743316	KDM4D
2841460	-0.538427	4.10805	0.0744552
2844461	-0.167754	8.33929	0.074487	LTC4S
3740534	0.286884	12.4473	0.0747135
2511820	0.077352	7.41803	0.0747195	PKP4
2393538	-0.153588	7.94098	0.074758	WDR8
3278198	0.164253	6.94315	0.0747754	PHYH
2326126	-0.215611	12.3528	0.0748214	SEPN1
3836266	-0.364225	9.4977	0.0749171	FOSB
3865464	-0.105507	7.3885	0.0751001	OPA3
3962799	-0.091824	8.58534	0.0751396	TTLL12
2536412	-0.220548	10.0555	0.0751797
3630156	0.199243	6.62815	0.0751828	SNAPC5
3831774	0.198701	7.45465	0.075199	ZNF383
3642687	-0.153637	8.54879	0.0752057	HBQ1
2451616	-0.251652	6.95913	0.0752456	CHIT1
2968401	-0.488616	5.02343	0.0752574
3608520	-0.0657013	8.55487	0.0752979	UNC45A
3392942	-0.330575	6.894	0.0753314
3127523	-0.109464	8.19025	0.0753838	BIN3
2673312	-0.11963	8.58707	0.0753935	PFKFB4
3662093	-0.160511	7.76515	0.0754093	MT3
2660013	-0.245685	9.66249	0.0754328	RPL35A
3959732	-0.302842	7.53707	0.075476
2428501	0.248479	7.4435	0.0755541	SLC16A1
2596776	-0.113851	8.23407	0.0755922	FZD5
3330685	-0.258266	5.19587	0.0755923	OR4C15
3831215	-0.28743	3.98098	0.0755963
2367793	0.0868358	8.26099	0.0756599	KLHL20
3275422	-0.195785	8.37935	0.0757292
3643552	-0.240844	6.44791	0.0757534	SSTR5
2901879	-0.124184	7.80446	0.0757663	C6orf136
3157217	-0.129976	7.63235	0.075836	CYP11B1
3551839	0.297544	3.11695	0.0758924
3839920	0.407304	7.59169	0.0759162	FPR3
2604254	-0.116884	6.80118	0.075966	HJURP
2473284	0.0913414	6.57872	0.0760362	CENPO
3061438	0.398501	8.78744	0.076062	SAMD9
3333226	-0.152961	7.27613	0.0760694	FEN1
2887048	-0.0847476	10.7819	0.0760754	STK10
2669533	-0.105594	8.76832	0.0762186	ACAA1
2955164	0.15889	3.76594	0.0762288
2550339	-0.0866522	8.82627	0.0762989	HAAO
3569778	-0.141274	8.03118	0.0763453	C14orf181
3447129	0.160055	8.93989	0.076431	KIAA0528
3544346	-0.0881836	8.79683	0.0764518	DLST
3119428	-0.260724	5.67924	0.0764583
3636879	-0.219146	7.28774	0.0765393	UBE2Q2P1
3855985	0.155722	5.37115	0.0765972	ZNF14
3474535	-0.518597	5.13262	0.0766865
2987544	-0.136536	10.1889	0.0766886	LFNG
3330149	-0.215451	3.22495	0.0767298	OR4C3
3373383	0.209652	5.97317	0.0767697	OR5T2
2982730	0.308073	5.18275	0.0768456	LPA
2635983	0.215687	7.71805	0.0768596	ABHD10
4067180	-0.121198	14.3321	0.0769061
3031880	-0.135244	8.73105	0.0769166	AGAP3
2831946	0.259789	8.86431	0.0771304
3250602	-0.0926726	7.0527	0.0771676	H2AFY2
3511817	-0.138797	5.30972	0.0772191	ENOX1
3474984	-0.295592	8.04009	0.0772338
3789947	0.138168	6.41626	0.0772409	NEDD4L
3771773	-0.122006	8.09019	0.0772475	JMJD6
2390335	-0.2265	2.67925	0.0772672	OR2M2
2999710	-0.0921711	10.1138	0.0773204	DBNL
3809696	-0.361518	3.86907	0.0773498
3556078	-0.406678	6.2482	0.0774373
2742093	-0.111989	6.03243	0.077545	BBS12
3958391	-0.209762	2.57865	0.0775908
3978424	-0.118818	7.1861	0.0776058	TSR2
2444842	0.301701	9.67341	0.0777167	KIAA0040
3189800	-0.117805	8.11058	0.0777326	SLC2A8
3930942	-0.170171	6.63904	0.0777904	CLDN14
2328561	-0.246687	11.4101	0.0779104
3353879	-0.256846	6.47679	0.0779291	OR10G8
3849044	-0.138556	11.119	0.077966	MYO1F
2489322	-0.103609	8.06818	0.0780026	TTC31
3408573	0.458305	7.14172	0.0780128	LYRM5
3619177	0.332248	11.8168	0.0780161
3868400	-0.127488	6.99668	0.0780772	NAPSA
3143266	-0.126764	6.48188	0.0781624	PSKH2
3016262	-0.129576	7.86444	0.0781706	EMID2
3652424	-0.105046	7.87036	0.0782511	EEF2K
3427014	-0.304358	8.72565	0.0782769	SNRPF
2903343	-0.112942	10.1253	0.0783085	BRD2
3676737	-0.317266	7.14654	0.0783592
3455516	-0.194518	11.5252	0.0784066	KRT8
2350714	-0.179583	6.06995	0.078419	SYPL2
3005069	0.233923	7.64745	0.0784374	ZNF92
3362785	-0.297271	10.1989	0.0784407
3844704	-0.118658	9.66347	0.0785278	RNF126
3122631	-0.118309	6.81123	0.0785677	XKR5
3869784	0.263624	4.96342	0.0785808	ZNF28
2883661	-0.361386	5.54618	0.0786059
3275282	-0.403627	6.95692	0.0786235
3831207	-0.264982	6.94659	0.0786265
2365210	-0.101185	7.86021	0.0786568	UCK2
2904946	-0.198203	7.21054	0.0787656	MAPK13
2775542	-0.330409	10.3247	0.0787865
3854349	-0.109473	8.06018	0.0787975	ABHD8
3699844	0.296031	2.89506	0.0787985
3861272	-0.152261	7.63653	0.0788069	PPP1R14A
2565270	-0.212173	8.45722	0.0788387
3381607	0.264971	8.78935	0.0789283	RAB6A
2436174	-0.26254	5.91485	0.0791317
2330687	-0.114285	7.94662	0.0792718	ZC3H12A
2829864	-0.163993	7.14284	0.0793068	LOC153328
2715634	-0.111201	9.62849	0.0793583	ADD1
2624639	0.0823917	6.19642	0.0793947	CACNA2D3
3373520	-0.180434	5.55378	0.079409	OR9G4
3819613	-0.230952	8.11155	0.0794617
2384375	-0.165136	6.09927	0.0794806	DUSP5P
3716113	-0.145619	7.99768	0.0796409	TP53I13
3905073	0.153381	7.97724	0.0796759	KIAA0406
2431031	-0.126235	6.20066	0.0797066	HMGCS2
3866117	-0.161559	8.49127	0.0797437	DACT3
3699808	0.245066	4.89187	0.0797861
2576281	-0.0834955	10.3752	0.0798461	FAM168B
3107342	0.397304	9.36641	0.0799217	PDP1
3755323	-0.138426	7.21882	0.0799752	PCGF2
2383799	-0.218196	6.9027	0.0800876
3923498	-0.145166	7.71169	0.0801338	PWP2
2964092	-0.130707	5.82715	0.0801511	GABRR1
2796790	0.194188	8.22975	0.0801548	KIAA1430
3643347	-0.147108	8.39476	0.0801595	FAM173A
4038494	-0.304378	5.3017	0.080216	SETD8
3980867	-0.18221	6.26333	0.0802206	GJB1
2820893	0.222608	4.51305	0.0802861	RFESD
3072435	0.364632	9.08617	0.0803637	TMEM209
3327906	0.379085	9.52903	0.0804346	API5
2838201	-0.193042	7.58442	0.0804875	PTTG1
3258092	0.243382	7.18003	0.0804897	2015-03-05
3221205	0.209335	9.83602	0.0805287	SLC46A2
2362394	0.318312	10.6194	0.0807235	IFI16
3141809	-0.131262	5.8098	0.0808776	MRPS28
3832435	-0.10918	8.05587	0.080905	FAM98C
3124227	-0.177875	5.69742	0.080915	XKR6
2606574	-0.122379	9.0205	0.0809587	NDUFA10
3628832	-0.120451	6.90946	0.0809704	DAPK2
3819643	-0.487622	6.73371	0.0809711
2500722	0.198922	7.36373	0.080992	ZC3H6
3060095	-0.097961	7.25993	0.0810525	TP53TG1
3742460	-0.118209	9.65012	0.0810616	CAMTA2
3772279	-0.18251	8.23719	0.0810924	SOCS3
3722039	-0.150092	6.80941	0.0811	RAMP2
3957188	-0.159768	6.61017	0.0811158	OSM
2923359	0.380894	7.5447	0.0813012	ASF1A
3453774	-0.133918	7.88353	0.0813309	LMBR1L
2816298	0.219813	10.4347	0.0814022	IQGAP2
3598721	0.119094	5.75749	0.0814206	ZWILCH
3835318	0.119229	6.02701	0.0814448	ZNF155
3695541	-0.142856	8.87542	0.0814771	FHOD1
3877265	-0.196028	5.15592	0.0815483	MACROD2
3959634	-0.124317	8.29049	0.0816311
3619479	0.205301	7.96606	0.0816483	C15orf57
2446447	-0.157284	6.34352	0.0816538	ACBD6
2611546	-0.282526	10.1456	0.0816598	FBLN2
3648995	0.231107	7.32446	0.0816761	ERCC4
2831951	0.12439	10.42	0.0817563
3201999	-0.161067	7.26659	0.0817842	TUSC1
2374746	-0.113169	7.56744	0.0818781	NAV1
2528709	-0.12697	8.35074	0.0819197	STK11IP
3733999	0.105971	7.08299	0.0819593	C17orf80
3959650	0.196756	11.9805	0.0820428
3816509	-0.146371	9.15219	0.0821449	GADD45B
3740632	-0.299382	3.59136	0.0821857
3585272	-0.150567	5.36318	0.0821958	GABRG3
2515183	0.168587	7.97419	0.0822231	DCAF17
2738928	0.238678	12.6779	0.0822772
3635578	-0.101815	6.60045	0.0822804	TMC3
2667243	-0.290873	5.67781	0.0822864	C3orf53
2613386	0.258666	9.52641	0.0823794	RAB5A
3096472	-0.233603	5.69157	0.0823895
3396736	0.221987	6.54823	0.082405	PUS3
3743571	-0.219584	8.49182	0.0824162	YBX2
3715460	-0.188598	8.6162	0.0824632	PYY2
2557619	0.336927	3.07013	0.0824988
3740500	0.347429	10.6822	0.0825898
3023565	-0.125361	8.03743	0.0826106	NRF1
3923537	-0.147426	8.54025	0.0827173	C21orf33
3537557	0.309907	8.24371	0.082799	MUDENG
3960875	-0.124919	7.00469	0.0828166	DNAL4
3655826	-0.0662187	8.66656	0.0828645	TAOK2
3829215	-0.130792	5.69495	0.0829121	WDR88
3456630	0.215421	8.83538	0.0829178	CBX5
3603840	-0.168068	8.02605	0.0832438	C15orf37
2551651	-0.107797	6.32787	0.083363	ATP6V1E2
3246372	0.222995	11.427	0.0833711	NCOA4
3871792	-0.073427	6.2221	0.0833759	ZSCAN5A
3265140	-0.144679	8.21931	0.0834229	ADRB1
3043264	0.26199	9.57666	0.0834354	JAZF1
3371303	-0.138207	8.54912	0.0834737	PEX16
2829542	0.250465	8.94263	0.0835091	C5orf24
2360939	-0.143158	7.47602	0.0835556	POU5F1P4
3335795	-0.116887	9.10976	0.0836168
2946845	0.144268	6.7357	0.0836208	ZNF204P
2622239	-0.104434	8.5431	0.0836219	RNF123
2671968	0.170318	6.92041	0.0836856	LZTFL1
3926138	0.255831	7.83173	0.083827	C21orf91
3306573	-0.235939	3.48021	0.0838334
3145960	0.688714	11.9739	0.0838899
2536874	-0.130728	9.00802	0.0838952	GAL3ST2
3249587	0.152406	8.03478	0.0839292	SIRT1
3836057	-0.123633	8.36929	0.0839641	LRRC68
3556064	-0.274278	8.11812	0.084095
3819727	-0.293801	6.77719	0.0841133
3832760	-0.0887128	8.90296	0.0841295	NFKBIB
3960337	-0.125463	8.18897	0.0841612	SLC16A8
3766480	-0.310806	7.26313	0.0842096	CSH1
2642887	-0.242517	3.30538	0.0842999	CCRL1
3676749	-0.327455	10.0541	0.0843169
2585701	-0.138047	9.11836	0.0845002	STK39
2767790	0.252193	6.11615	0.0845035	GNPDA2
3950932	-0.153253	8.05527	0.0846402	KLHDC7B
3303227	0.203712	8.33658	0.0846663	CPN1
3476796	-0.11311	8.1733	0.0847181	DHX37
2406379	-0.321039	7.44736	0.0847362
3756344	0.214842	9.37669	0.0849546	SMARCE1
3819564	-0.359236	5.3662	0.0850504
3706439	-0.167133	9.3009	0.0850607	RAP1GAP2
3551689	-0.261268	11.92	0.0851209
2657665	-0.122484	5.51726	0.0851416	TP63
2322598	-0.152298	7.14677	0.0852781	CROCC
2888341	-0.0904729	9.77313	0.0853478	RNF44
2775522	-0.298773	6.37207	0.0853513
3918369	-0.15264	7.06841	0.0854021	OLIG2
3286343	-0.143979	5.43039	0.0854345	ZNF239
3064082	-0.21722	9.3794	0.0855691	LRCH4
3349535	-0.102473	6.95114	0.0859057	ANKK1
2865327	-0.154853	4.79525	0.0859625	HAPLN1
3725920	-0.41931	6.06842	0.0859848
3429365	0.181178	8.03905	0.0860315	TDG
3555196	-0.18593	5.33174	0.0860749	OR4K14
3183219	-0.265509	3.50654	0.0862226	FSD1L
2674379	-0.212685	7.53624	0.0863916
2395545	-0.12441	6.76679	0.0865286	SLC2A7
2500165	-0.124935	5.72143	0.0865441	ACOXL
3066818	-0.36322	10.5379	0.0866308	NAMPT
3748432	-0.123611	7.00041	0.0866342	FAM106A
3591674	-0.115939	7.07168	0.0866389	C15orf63
2968460	-0.234357	8.38789	0.0866421
3371964	-0.142229	7.58048	0.086676	PACSIN3
2947283	0.0925138	5.89626	0.0866886	ZSCAN12
3048468	-0.12641	6.90934	0.086715	GCK
3414512	0.17028	7.63214	0.0867222	LARP4
2841374	-0.278177	4.49127	0.0867541
2406285	-0.317122	10.68	0.0867563
2831567	0.236822	10.483	0.0867723	PURA
3146012	0.323215	8.93188	0.0867993	NIPAL2
3311775	0.183633	7.49916	0.0868087	DHX32
2326295	-0.132453	7.7296	0.0868569	GRRP1
3256560	0.367813	7.34538	0.086952	MINPP1
2746269	0.348323	8.57202	0.08696	LSM6
2792161	-0.130897	6.59438	0.086968	TKTL2
3806689	0.186378	9.02953	0.0871034	HDHD2
3314162	-0.13344	8.64313	0.087129	STK32C
4002148	0.340296	8.44081	0.0871436	EIF1AX
2334706	0.141486	8.46215	0.0871554	NSUN4
3839305	-0.117857	8.1502	0.0872246	POLD1
3561868	-0.148967	6.66867	0.0872321	CLEC14A
3959762	-0.189394	6.62338	0.0872398
4010768	0.101716	7.2208	0.0873039	ZC4H2
3959678	-0.211528	5.77001	0.0873512
4118126	-0.371149	10.635	0.0874237
2920906	-0.0796106	8.78553	0.0874239	SMPD2
4045643	-0.134714	6.18324	0.0874611	S100A16
2831209	0.277155	11.3467	0.0874677	PAIP2
2895841	-0.262043	7.80788	0.0875192	CD83
3847225	-0.17431	6.37327	0.0875423	PLAC2
3085403	-0.0757317	8.77124	0.0877839	MSRA
3824497	-0.09961	9.17596	0.0877939	MAP1S
3362783	-0.330624	6.54996	0.0878523
4129216	-0.372468	10.9797	0.087937
2496962	0.173321	6.37746	0.0879693	IL1R1
3925639	0.29755	8.97122	0.0880089	NRIP1
2816494	0.147912	7.94333	0.0880133	F2RL1
3556296	-0.260824	8.28707	0.0880159
3098549	-0.143041	7.97322	0.0880163	SOX17
3434383	0.387491	9.3009	0.0880398
2391188	-0.126259	9.36339	0.0880799	SDF4
3740586	-0.267981	5.77539	0.0880837
3476741	-0.0776212	13.4081	0.0880957	UBC
2364016	-0.127601	8.06736	0.0880985	NOS1AP
3310725	0.146299	7.15161	0.0881887	C10orf88
2350880	-0.120172	9.50998	0.0882114	AMPD2
2391465	-0.195483	10.2459	0.0882566	MXRA8
2641794	-0.117204	7.68902	0.0883205	H1FOO
3134922	0.330025	9.0955	0.0883515	PCMTD1
3395735	0.0766143	6.57527	0.0883865	ZNF202
2459352	-0.129107	7.96389	0.0884784	WNT9A
2383756	0.348755	12.0588	0.0885468
3778601	0.232642	8.47069	0.0885535	VAPA
3464912	0.251714	8.73449	0.0886197	POC1B
3735623	0.179025	7.94658	0.0886219	MFSD11
3734760	0.176854	10.8231	0.0886253	MRPS7
3518086	-0.105619	7.70558	0.0887032	TBC1D4
4050590	-0.136148	8.7851	0.0887552	NOXA1
3381317	-0.10024	7.91057	0.0887929	STARD10
3318712	-0.0903766	8.8585	0.088815	FXC1
3707481	0.154986	5.80921	0.0888258	ZFP3
3570065	-0.446649	3.79521	0.0888427
3362782	-0.226171	9.36257	0.0888495
3646118	-0.124421	7.95081	0.0890087	GLIS2
2640993	-0.150333	6.11946	0.0890413	KBTBD12
3597476	0.336964	10.6554	0.0891531	RAB8B
3598482	0.298138	10.3794	0.0891636	RAB11A
2597273	0.141307	6.94799	0.089252	C2orf67
3403224	-0.231462	6.84998	0.0892601	UNQ2963
3551744	-0.24415	8.21341	0.0892972
3576812	0.191169	7.17814	0.0894143	TRIP11
3364753	-0.178347	7.07559	0.0895397
2632036	0.274915	7.11875	0.0896636	ZNF654
2930753	0.329252	9.1694	0.0896738	C6orf72
3932261	-0.207247	5.85526	0.0896815	C21orf87
2946050	0.190516	6.54953	0.0897884	HIST1H2AA
3825586	-0.0876626	8.6328	0.0897921	RFXANK
2536402	-0.452049	6.85588	0.0898557
3677969	-0.135866	6.02146	0.0899	SRL
3870478	-0.136534	8.93624	0.0899432	OSCAR
2437554	0.198703	8.14106	0.0899599
3372174	-0.123249	11.8632	0.0902131	SPI1
2832392	0.20321	4.99161	0.090331	PCDHB16
3809748	-0.297719	5.07439	0.0903413
3362790	-0.292846	4.85586	0.0903972
3873480	-0.136631	7.83859	0.0904196	RAD21L1
3430086	0.297919	9.66929	0.0904749	TCP11L2
3388673	-0.146897	4.65023	0.0904829	MMP7
3042001	-0.156598	7.79621	0.0904848	CYCS
3639007	-0.0849639	7.83094	0.0904995	HDDC3
3638303	-0.148538	6.72787	0.0906432	RLBP1
3375735	-0.219173	10.6658	0.0907001	AHNAK
2494537	-0.0791932	9.06955	0.0908644	ARID5A
3470384	-0.260913	4.38656	0.0909059
3715476	-0.232617	5.17343	0.0909894	PPY2
3007438	-0.254299	6.47569	0.090991	POM121
2575897	-0.10346	8.90689	0.091077	SMPD4
3903089	-0.10348	8.37239	0.0911149	NECAB3
3861130	-0.122878	6.01565	0.091222	WDR87
2841456	-0.225821	11.9015	0.0912293
3384471	0.131019	7.56584	0.0912651	CCDC90B
7385547	0.349547	7.70039	0.0912691	CCL2
2841528	-0.0965178	6.17652	0.0913034	BNIP1
3819735	-0.39475	4.80579	0.091314
2930592	0.301527	9.53302	0.0915353	TAB2
2968377	-0.222143	6.52002	0.0916221
3275352	-0.303954	7.5207	0.0916269
2712632	-0.174958	7.87093	0.0917305	TFRC
3429555	-0.15312	6.45578	0.0917716	EID3
3751323	-0.105204	8.59679	0.0917852	MYO18A
2889486	-0.0801439	9.04463	0.0919144	AGXT2L2
3129175	-0.133525	7.11393	0.0919366	SCARA5
3391816	0.151496	7.32035	0.0919696	USP28
3470396	-0.185827	7.1726	0.0919895
3749536	-0.167093	9.15972	0.0920402
2565119	-0.201507	8.3084	0.0920633	DUSP2
2735027	-0.124368	5.60519	0.0920718	SPP1
3128411	-0.154908	5.86949	0.0922226	EBF2
2557593	-0.387009	4.83529	0.0922517
3119516	-0.152902	7.93951	0.0923121	ZNF696
2332583	-0.2022	5.98746	0.0923941	CCDC30
2332767	-0.115293	7.56359	0.0924861	C1orf50
2583602	0.293988	10.0392	0.0925888	RBMS1
3505449	-0.160739	6.12016	0.0926171	MIPEP
2735362	0.172338	7.18663	0.0926493	HERC6
2882196	-0.0966668	8.67067	0.0927868	ATOX1
2385343	-0.131633	8.72211	0.0928147	DISC1
3359432	-0.152547	8.2131	0.092819	CDKN1C
2949993	-0.149201	6.99954	0.092841	BTNL2
2640263	-0.177997	4.97329	0.0928584	ROPN1B
3933399	0.200251	8.6346	0.0928901	ZNF295
2536346	-0.44121	3.67103	0.0928975
3250726	-0.230101	8.93027	0.092968	KIAA1274
3819629	-0.360042	6.35017	0.0930003
3980966	-0.337304	3.30196	0.0930058
3335834	-0.346284	4.70668	0.0930366
2959039	-0.153859	5.88148	0.0930598	KHDRBS2
3367183	0.336574	8.33137	0.0930704	LIN7C
2902385	-0.11903	7.95039	0.0930722	NFKBIL1
3816988	-0.132188	8.70136	0.0931543	FZR1
3895274	-0.136323	7.17473	0.0931544	ProSAPiP1
3264004	0.257632	10.0334	0.0931724	SHOC2
3318253	0.201745	5.00992	0.0932338	OR51L1
2459405	0.128752	6.49895	0.0932511
3063536	0.172394	8.45071	0.093314	TRIM4
3475170	-0.306252	3.06381	0.0933266
3387537	0.220485	9.104	0.0933847	MAML2
3221646	0.107079	8.52187	0.0933971	POLE3
2777447	-0.1396	6.62681	0.0934096	NAP1L5
3630188	0.172458	13.3323	0.0934697
2385967	-0.11947	7.47447	0.0934863	SLC35F3
3555817	-0.11937	7.57539	0.0934966	ZNF219
2961647	-0.170579	6.65954	0.0935875	HTR1B
2835300	0.248337	6.84375	0.0935938	SLC26A2
3215701	-0.0909168	5.91073	0.0937048	FANCC
2840710	-0.181498	7.95454	0.0937302
3725572	-0.172872	7.00047	0.0937362	B4GALNT2
3592401	-0.154223	4.68941	0.0937573	C15orf48
4133728	-0.365227	10.3132	0.0937715
3418214	-0.102817	9.27328	0.0938736	MBD6
2560704	0.143637	6.52006	0.093951	C2orf3
3741300	-0.222079	6.55376	0.0939599	OR1D4
2794356	0.129348	7.69829	0.0939762	FBXO8
3784344	0.197653	9.85363	0.0940129	MAPRE2
3600621	0.121748	6.89735	0.0941327	SENP8
2757751	-0.0886235	8.86196	0.0941673	MXD4
3453480	-0.267135	3.62587	0.0941927
4081344	-0.371027	9.54149	0.0941939
3477967	-0.285137	6.49493	0.0942136	MGC16384
2402536	-0.105196	6.24829	0.0944436	TRIM63
3951136	-0.153154	6.78721	0.0944476	RPL23AP82
3934111	-0.216961	8.15552	0.094491	SIK1
3883129	-0.125914	7.82017	0.0945312	MYH7B
2318835	-0.197731	11.3001	0.0945815
3556196	-0.189559	6.61132	0.0946069
3838757	-0.10575	8.2756	0.094612	SCAF1
3319306	0.364612	10.8025	0.0946436
3319313	0.37984	12.4435	0.0946854
2712147	-0.277537	7.77336	0.0947209	PPP1R2
2844331	-0.267913	8.95838	0.0948255
2866576	0.106016	7.01645	0.0948495	MBLAC2
2833024	0.319351	9.48098	0.0948517	RNF14
2360850	-0.135118	7.61852	0.0949138	FDPS
2968246	0.467896	11.0158	0.0949306
3275474	-0.156657	8.57669	0.0949577
3832918	-0.0844451	8.63283	0.0949773	SAMD4B
2841408	-0.209824	8.85112	0.0949819
4004819	0.271712	7.26713	0.0949894	DYNLT3
2674323	-0.210328	13.1956	0.0950243
2843619	0.193722	10.2597	0.0950513	HNRNPAB
3145956	0.532138	12.366	0.0950582
3151943	-0.255326	2.37215	0.0950698	TATDN1
3626555	0.26973	10.5629	0.0951649	ADAM10
2673547	-0.113444	8.76955	0.0951892	SLC26A6
2404930	-0.134852	7.78897	0.0951925	C1orf91
3556316	-0.233601	9.71077	0.0952665
2657025	0.148066	7.9558	0.0952708	RTP4
3224331	-0.201949	6.16264	0.095359	OR1N1
2527253	-0.131845	7.59204	0.0953671	IGFBP2
3364728	0.501734	10.1424	0.0954012
3690154	0.386586	8.39384	0.0954211	NETO2
3696666	0.154518	6.20387	0.0954381	NQO1
3529857	-0.166082	7.55117	0.0954509	C14orf21
3908901	-0.138733	6.77832	0.0954534	KCNB1
3560617	0.27094	9.49975	0.0954563	SNX6
3869361	0.24099	6.00949	0.0954702	ZNF615
3754227	-0.169661	7.41275	0.0954916	MYO19
3589905	-0.0733138	8.20261	0.0955063	IVD
4054690	-0.162298	8.2469	0.0955276	HES4
3015241	-0.0830545	8.04313	0.0955524	AP4M1
3720133	0.419947	12.1944	0.0955626
3556120	-0.144326	10.2752	0.0955676
2674492	-0.388066	4.25388	0.0955959
2437273	-0.068923	8.67612	0.09562	FAM189B
2463227	-0.144556	5.23082	0.0957028	RGS7
3474971	-0.313595	4.03901	0.0957355
2540464	-0.134925	6.24622	0.0958463	FLJ33534
4027370	-0.106828	8.8169	0.0959396	SLC10A3
3696115	-0.133989	7.05748	0.0959567	DPEP3
3264777	-0.136527	5.97933	0.095984	HABP2
3277751	0.19599	7.55708	0.0960059	NUDT5
3061456	0.373826	9.37738	0.0960809	SAMD9L
2387606	-0.247662	8.03384	0.0962325	CHRM3
2726323	0.237892	10.8775	0.0962394	SLAIN2
2557589	-0.298748	4.60612	0.0962749
2566586	0.127902	5.47309	0.096277	TSGA10
2486851	0.169269	7.69543	0.0962851	APLF
3633324	-0.189149	6.62653	0.0963331
2922631	0.224332	8.91612	0.0963374	DSE
3334339	-0.115054	8.29836	0.096378	FKBP2
3134468	-0.1374	3.71372	0.0963869	EFCAB1
3473331	0.277047	9.19561	0.0963875	C12orf49
3089799	-0.10655	7.05822	0.0964049	TNFRSF10C
2621333	-0.0725335	8.75429	0.0964459	PTPN23
3872945	-0.11204	7.09243	0.0964705	SLC27A5
3701384	0.316276	9.32056	0.0964839	C16orf61
2866704	0.296686	9.50419	0.0964839	ARRDC3
3556767	-0.270881	5.59675	0.0965247
3438847	-0.163902	9.21662	0.0965293	FBRSL1
3834519	-0.300143	9.92434	0.0965549	ARHGEF1
3455186	-0.121171	6.83669	0.0966815	KRT5
2677653	0.379664	8.53076	0.0967053	C3orf63
3529725	-0.274786	7.9068	0.0967239	REC8
3434308	-0.153441	5.42306	0.096728	SIRT4
3416514	-0.399823	8.03309	0.0967695
3549033	0.23766	8.24794	0.096799	GOLGA5
3842345	-0.0820864	9.43378	0.0968002	U2AF2
3757990	0.155156	9.27723	0.0968117	FAM134C
2599704	-0.148997	7.3755	0.0968684	CCDC108
3186137	-0.127306	6.8247	0.0968842	ORM2
3402984	-0.0962004	7.34383	0.096903	LRRC23
2560254	-0.0874695	10.855	0.096927	AUP1
2333675	-0.192147	7.75732	0.0969522
2594535	0.261826	7.45969	0.0969574	PPIL3
2813364	0.22073	7.77287	0.097083	SLC30A5
3340913	0.210285	9.15394	0.0971248	C11orf30
2582562	0.142005	8.34097	0.0971699	ACVR1
3653516	-0.135744	6.45646	0.0971926	SLC5A11
3568080	0.170689	6.63145	0.0971993	WDR89
2930863	0.292317	10.1929	0.0972182	PCMT1
2385146	-0.128085	7.12223	0.0972953	TRIM67
3871730	-0.138937	9.19642	0.0973054	ZNF787
3743440	-0.107815	7.7863	0.0973336	DVL2
3959166	-0.156211	6.58618	0.0973461	MB
2397847	-0.145103	8.22098	0.0974208	ZBTB17
2756673	-0.0970641	9.79877	0.0975917	GAK
3674434	-0.180334	9.51048	0.0976803	TCF25
3720130	0.354108	12.9685	0.0977472
3214582	0.269141	8.25113	0.0978214	SPTLC1
3168990	-0.121913	5.50411	0.09787	FRMPD1
3676685	-0.140174	10.3658	0.0979028
2505529	-0.0805642	9.87799	0.097913	PTPN18
3332003	-0.16353	6.02323	0.0979641	OR5A1
2382970	0.21708	7.89772	0.0979699	EPHX1
3678083	-0.079163	9.89834	0.0980072	CORO7
2831958	-0.640666	5.58512	0.0980135
2783493	-0.170316	4.58828	0.0980903	FABP2
3420713	0.19713	8.53651	0.0981319	CAND1
4001654	-0.113767	5.17158	0.0981357	GPR64
2421753	0.217619	7.51801	0.0981476	GTF2B
3831260	0.273626	7.6254	0.09822	ZNF146
3934407	-0.181761	7.39794	0.0984472	ICOSLG
3760625	0.122761	8.23749	0.0984711	CDC27
2500615	0.150046	8.20303	0.0985115	TMEM87B
3710681	0.114876	8.53328	0.0987391	MAP2K4
3035281	-0.14893	8.59799	0.0987659	INTS1
2927722	0.204141	11.2083	0.0987806	HEBP2
2383900	-0.238521	8.11283	0.0989048
3339423	-0.151817	9.66477	0.0989779	INPPL1
3833620	-0.131992	8.48258	0.0989927	LTBP4
3030285	0.162421	9.28383	0.0990278	CUL1
2383766	0.197113	12.3241	0.0991674
2383862	-0.196802	9.90511	0.0991893
3442774	-0.150442	4.98124	0.0992227	GDF3
3266408	-0.168848	6.61238	0.0992451	EMX2
3438581	-0.12704	8.69159	0.0993241	PUS1
3725978	-0.143244	8.12747	0.0993966
3416996	-0.118248	8.31354	0.0994266	MMP19
2536366	-0.346882	3.71997	0.0994759
3868283	0.160414	9.10187	0.0994973	VRK3
2324594	-0.15009	7.26844	0.0995467	CELA3A
3678186	-0.11298	8.18478	0.0995585	C16orf5
3316963	-0.16633	6.60697	0.0995842	KRTAP5-5
3496366	-0.142162	4.51674	0.0995901	MIR17HG
3699790	-0.309573	10.8205	0.0995963
3756591	0.132084	6.53454	0.0996188	KRT23
2356100	-0.145244	6.11237	0.099626	HFE2
3820571	-0.104657	9.06294	0.0996863	ATG4D
3318443	0.171055	9.97016	0.0997134	TRIM22
2458649	-0.0930185	7.82479	0.0997207	C1orf55
3867374	-0.138741	6.21726	0.0997657	IZUMO1
3971845	-0.147603	3.56198	0.0998272	CXorf58
2799056	-0.123375	7.16068	0.099896	SLC6A18
3453592	-0.140514	9.38248	0.0999437	MLL2
2688166	-0.176842	4.23533	0.0999438	DPPA2
3201277	0.25827	8.84406	0.10001	KLHL9
2981676	0.152845	6.93779	0.10006	SERAC1
3304073	-0.184936	6.50149	0.10007	KCNIP2
3173748	0.245456	8.0916	0.100094	FAM122A
3358262	-0.0736245	8.39458	0.100112	DEAF1
3455692	-0.105513	5.45563	0.100117	KRT2
3775425	-0.125931	7.59928	0.10013	B3GNTL1
2888800	-0.128114	7.72838	0.100169	DBN1
3334884	-0.136402	7.73456	0.100172	TM7SF2
3476457	-0.132843	9.36157	0.100176	NCOR2
2835021	-0.098571	9.26702	0.100288	PCYOX1L
3375894	-0.146643	8.78269	0.100312	EML3
3475028	-0.21143	7.67512	0.100369
3825155	-0.109249	8.97577	0.100387
3645359	0.176828	8.82999	0.100406	ZG16B
2536359	0.154829	12.981	0.100419
3690842	-0.1097	6.08859	0.100455	ZNF423
2362180	0.174008	7.14676	0.100493	CD1A
2844247	0.379417	10.6483	0.100517
3627363	0.264741	7.69527	0.100578	NARG2
3598199	-0.11961	7.53071	0.100585	ANKDD1A
3829174	0.0664322	7.75603	0.100643	GPATCH1
2366490	0.240383	7.52147	0.100694	BLZF1
3961496	-0.100859	9.5678	0.100765	MKL1
3209726	0.325392	8.73272	0.100796	ALDH1A1
3864503	-0.17173	6.26815	0.100813	ZNF428
2383821	-0.117335	9.02275	0.100836
2339511	0.284151	7.87174	0.100891	ATG4C
3392877	-0.181537	8.59788	0.100952
3762339	-0.130697	8.06312	0.101039	MRPL27
3258357	-0.121487	7.65562	0.101045	CYP26C1
3354879	0.103763	5.56829	0.10111	HYLS1
3448481	0.211125	9.15496	0.101311	TM7SF3
3704376	-0.136945	9.47741	0.101314	FAM38A
3888217	-0.0915051	8.19906	0.101314	DDX27
4017212	-0.234008	4.68679	0.101327	MORC4
3470416	-0.227703	12.2361	0.101339
2526806	0.166837	6.60113	0.101369	FN1
3475130	-0.2832	2.95529	0.101498
3275582	-0.455956	6.50283	0.101501
3192580	-0.119442	7.25621	0.101519	C9orf9
3051868	-0.0765976	6.75978	0.101629	PSPH
3677445	0.15582	6.81649	0.10163	MGC3771
3819703	-0.314473	6.28321	0.101655
3720126	-0.230067	11.6896	0.101703
2612371	-0.0965574	9.33541	0.101765	EAF1
3223687	-0.0813801	7.60985	0.101765	PHF19
3819600	-0.122719	9.49339	0.101771
3466284	0.330885	9.36249	0.101807	NDUFA12
3218496	-0.153819	4.34988	0.101836	OR13C9
3472225	-0.0960088	9.28169	0.101926	DDX54
3392932	-0.240347	6.15284	0.101974
3766951	-0.551791	10.1401	0.102014
3470279	0.184059	7.65391	0.102029
3557666	-0.143886	8.27413	0.102078	JPH4
2993704	-0.338259	5.97856	0.102122
2534456	-0.429311	7.03978	0.10215	LRRFIP1
3893287	-0.121433	8.79978	0.102156	ARFGAP1
2954596	-0.150057	8.14497	0.102284	DLK2
2950590	-0.154152	8.8907	0.102293	RGL2
2955025	0.131965	8.29418	0.102299	MRPL14
3591006	0.223454	10.3878	0.102326	SNAP23
3646349	-0.103452	8.55657	0.10234	NUDT16L1
3156848	-0.135483	7.47145	0.102356	TSNARE1
3858285	0.278912	8.00126	0.102413	TSHZ3
3821805	-0.0838737	7.93906	0.10245	WDR83
2715222	-0.0925049	8.39456	0.102497	NAT8L
2565634	0.139679	6.52584	0.102581	FAM178B
3369755	-0.197232	7.62406	0.102599	COMMD9
3089597	-0.1156	8.71503	0.10269	KIAA1967
3475016	-0.484703	5.31569	0.102697
3382045	-0.187376	5.47649	0.102772
3347234	0.298111	8.0956	0.10279	AASDHPPT
2527747	-0.187943	11.1072	0.102799	SLC11A1
3819709	-0.325239	6.72739	0.102834
3157639	-0.176323	6.79683	0.102916	EEF1D
3570105	-0.196387	6.76537	0.103055
2987523	-0.119862	9.14986	0.103067	CHST12
3275252	0.549811	6.85972	0.103168
3901361	-0.15443	5.23003	0.103241	CST1
3421706	-0.107835	7.11665	0.103303	RAB3IP
2876011	0.285266	7.59712	0.103347	SKP1
3415193	-0.192515	7.65101	0.103475	GRASP
3306527	0.324665	8.41475	0.103499
3793588	0.113221	6.44232	0.103527	C18orf55
2566689	-0.158329	4.97829	0.103548	LYG2
3766937	-0.309738	12.2597	0.103593
2325201	0.488711	10.836	0.103596
3220673	-0.142812	5.89352	0.103623	PTGR1
2325216	-0.254995	2.92497	0.103634
3923608	-0.130975	8.40229	0.103774	AIRE
3319309	0.530451	9.7798	0.103818
2414958	-0.155091	6.51333	0.103853	TACSTD2
2334459	0.44239	9.06637	0.103889	TMEM69
2319225	0.234426	9.0851	0.103894	H6PD
2840652	-0.178425	7.14006	0.103919
3277468	0.148868	8.17359	0.103945	USP6NL
3808654	-0.151261	3.07453	0.10396	STARD6
3201437	-0.136398	6.99424	0.103962	CDKN2A
3329247	-0.180463	8.35958	0.104008	DGKZ
2443518	0.220804	6.87066	0.104031	C1orf156
3434384	0.299293	10.195	0.104036
3809770	0.180574	7.1674	0.104094
3655140	-0.111261	8.7831	0.104097	NFATC2IP
3831475	0.224838	5.53877	0.104113	ZNF382
3933999	-0.225079	8.63498	0.104147	U2AF1
2899223	0.249766	7.14696	0.104193	HIST1H2AE
2920962	0.229428	9.14258	0.104216	FIG4
3829300	-0.187052	6.93303	0.104218	LOC80054
2772414	0.393399	8.42252	0.10422	SULT1B1
2320106	-0.185147	8.72991	0.10422
2704441	-0.108709	5.61954	0.104232	MECOM
2899519	0.120991	8.26277	0.104274	ABT1
2623413	-0.141221	8.24913	0.104295	GPR62
3231121	-0.111932	7.84127	0.104419	WDR85
2514926	-0.307248	4.04571	0.104419	EIF2S2
3825170	-0.200841	9.94165	0.104469
2911257	0.2115	6.78252	0.104493	KIAA1586
3742447	-0.401621	5.19612	0.104526
3120682	-0.0921308	8.62091	0.104586	MFSD3
2674329	-0.282445	4.63308	0.10459
3743504	-0.167947	11.4497	0.104618
3424218	-0.128702	5.40838	0.104634	ACSS3
3319335	-0.316481	3.65505	0.104636
3538087	-0.115102	6.81853	0.104637	DACT1
3168309	0.104999	7.23909	0.104644	RECK
2681044	-0.124938	6.12791	0.104649	FAM19A4
3329010	-0.127123	7.13339	0.104672	DKFZp779M0652
3907786	-0.0659329	8.68651	0.104689	SLC35C2
3707431	-0.0993627	7.95763	0.104777	KIF1C
3869847	0.136815	6.82779	0.104784	ZNF468
2845274	0.0967704	6.83164	0.104787	CCDC127
3359461	-0.153079	7.85234	0.104903	PHLDA2
2775498	-0.242135	12.7254	0.104921
3551432	-0.115189	7.2279	0.10496	CYP46A1
3662612	0.192315	8.15079	0.104978	RSPRY1
3819681	-0.240336	5.12051	0.105099
3556310	-0.137587	9.91944	0.105127
3854218	0.104057	6.56389	0.10516	HAUS8
4013730	0.213785	8.85041	0.105163	BRWD3
2336271	0.449668	10.5131	0.105167	BTF3L4
3393622	-0.125608	7.25254	0.105192	SCN4B
3272795	-0.135629	8.14804	0.105197	PAOX
3749752	-0.0972547	10.1781	0.105273
3807487	-0.190928	7.24763	0.105276	RPL17
3214451	-0.195487	7.22805	0.105403	NFIL3
3475794	-0.23554	6.35431	0.105433	GPR109B
3735478	-0.123669	8.74931	0.105508	SPHK1
3962000	-0.0897632	7.84035	0.105542	PMM1
4006210	-0.147473	6.21656	0.10558	MAOB
3475056	-0.276262	4.67756	0.105644
2899216	0.284244	9.4575	0.10571	HIST1H4E
2685908	0.322744	9.72907	0.10573	CLDND1
2714376	-0.0966366	9.13575	0.105783	TMEM175
3275536	-0.267537	4.25472	0.105831
2984543	-0.166075	8.08834	0.105851	PRR18
3157901	-0.143409	9.83644	0.10586	PLEC
2452049	-0.120031	10.3413	0.105912	PPP1R15B
3837836	-0.113044	9.98497	0.105918	CYTH2
3845495	-0.142148	8.75635	0.105929	REXO1
3770588	-0.148197	8.3847	0.105936	NT5C
3653584	0.160741	6.65425	0.10596	LOC554206
3046708	0.303696	7.20917	0.106086	TRGV3
3139950	0.308516	6.40088	0.106127	LACTB2
2585400	-0.125071	5.16301	0.1062	SCN9A
3725986	-0.243852	3.34088	0.106282
3680213	-0.207605	7.48599	0.106292	SOCS1
3101475	-0.100163	5.63472	0.106297	DNAJC5B
3065480	0.150294	6.74079	0.106319	NAPEPLD
2881747	0.202502	10.7615	0.10633	ANXA6
2383915	-0.141124	9.07093	0.106417	GJC2
3855596	0.0955694	7.06026	0.106435	NR2C2AP
2318763	-0.226276	6.26593	0.106529
3937847	-0.12766	8.51746	0.106745	LZTR1
3378411	0.218518	9.26013	0.106823	RBM4B
2832378	-0.142511	5.10714	0.106924	PCDHB7
2890326	-0.0809984	8.9212	0.106968	TBC1D9B
3388631	0.291966	11.5545	0.107036	TMEM123
3677205	-0.312314	4.53868	0.107053
3135046	-0.122716	4.72523	0.107055	ST18
3178583	0.308913	7.39139	0.107057	CKS2
2342391	0.179874	7.93811	0.107099	TYW3
3960827	-0.131566	10.2781	0.107161	SUN2
3756964	-0.13928	7.24103	0.107167	KRT37
2522509	0.161092	7.73623	0.107172	NIF3L1
3966143	-0.102501	8.99547	0.107207	ARSA
3925439	0.296839	6.99403	0.107215	HSPA13
3959643	-0.150247	11.1593	0.107221
3718555	0.286438	9.03339	0.10727	SLFN5
3815809	-0.102216	8.77147	0.107313	NDUFS7
3819639	-0.226514	7.32157	0.107317
3566304	0.216625	8.70204	0.107325	EXOC5
3958313	-0.358369	8.75524	0.107372
3081707	-0.132924	8.04902	0.107418	MNX1
3399678	-0.140534	7.14513	0.107437	B3GAT1
3590422	0.17273	9.06678	0.107476	RTF1
2916390	0.184629	7.82208	0.107536	ORC3L
2406299	-0.279309	4.15764	0.107598
4053903	-0.1475	6.32733	0.107601	WNT7B
2678714	-0.123367	7.60633	0.107608	FHIT
3491948	0.11026	8.04525	0.107642	TDRD3
3063083	-0.132022	8.35842	0.10776	SMURF1
4026842	-0.177208	10.028	0.107782	ARHGAP4
3949055	-0.0937716	6.39707	0.107802	GTSE1
3541137	0.400321	8.58444	0.107851	EIF2S1
3725914	-0.286686	4.20831	0.107867
2908572	0.209615	9.01802	0.107869	CDC5L
2832021	-0.217971	2.92145	0.107879
3203482	-0.105536	8.587	0.107895	BAG1
3395811	-0.135941	6.86704	0.107895	OR10S1
3854627	-0.107106	9.27502	0.107908	JAK3
2844244	0.382673	10.7043	0.108101
3722319	-0.223262	4.14668	0.108117
3821908	-0.0867124	7.92743	0.108134	RNASEH2A
3853453	-0.203911	9.21211	0.108138	RASAL3
3663363	-0.0965987	7.84776	0.108183	SETD6
2750476	-0.12401	5.24597	0.10838	TRIM60
2674484	-0.229287	5.43714	0.108383
3807809	-0.153883	8.49631	0.108407	CXXC1
3971518	0.234083	5.22477	0.108457	ZNF645
3734648	-0.119886	8.57894	0.10851	SLC16A5
3159132	-0.08356	8.36154	0.108513	COMMD5
3295032	0.231662	9.17718	0.108566	AP3M1
3076489	0.161377	5.22139	0.10867	MRPS33
2558483	0.215261	7.31353	0.108755	C2orf42
3757745	-0.0824522	7.54458	0.108776	GHDC
2664123	-0.140553	7.12404	0.10879	ZFYVE20
2635895	-0.206075	3.95757	0.108861	PHLDB2
3212314	0.301338	11.9097	0.108911
2474105	-0.208673	10.9863	0.108931	TMEM214
3092561	0.279426	3.41108	0.108999
3551788	-0.310264	4.97982	0.109088
3635776	0.118221	6.54276	0.109106	EFTUD1
3710018	-0.112046	5.00675	0.109108	WDR16
3659931	0.159103	8.80706	0.10927	PAPD5
2891644	-0.129473	7.65598	0.109275	FOXF2
2321849	0.148513	8.13859	0.109306	DNAJC16
3675935	-0.110267	9.80802	0.109316	CLCN7
3644510	-0.13015	7.97036	0.10935	RAB26
2644565	-0.118681	7.31291	0.109383	MRAS
2489258	-0.168032	8.28481	0.109457	INO80B
3980835	-0.132373	7.39591	0.109485	NLGN3
2733202	-0.19149	4.67494	0.109512	GDEP
3398455	-0.141641	6.19124	0.109552
2670725	-0.147881	7.57881	0.109572	CCK
3453120	0.202631	8.82883	0.109579	ZNF641
2475348	-0.147436	7.14773	0.109625	FAM179A
3969713	0.391945	8.65993	0.109766	MOSPD2
3840372	0.273322	6.50863	0.109783	ZNF701
2615360	0.111368	10.8857	0.109796	TGFBR2
3825200	-0.315245	7.05957	0.109898
3364723	-0.374534	8.0961	0.109904
3720132	0.337226	11.9527	0.109918
2617630	-0.115612	6.398	0.109925	SLC22A13
3850660	-0.113267	6.45744	0.109975	SPC24
3334325	-0.157751	8.13545	0.110057	VEGFB
3245881	-0.0952547	8.39981	0.110074	WDFY4
3879112	-0.121053	8.32272	0.110087	INSM1
3430129	0.0832082	7.02247	0.110274	POLR3B
2857416	0.217753	9.88643	0.110403	IL6ST
3306575	-0.271748	3.05308	0.110407
3725922	-0.219384	7.29874	0.110415
2746164	0.168405	7.0191	0.110475	MMAA
3072368	-0.0969973	7.28539	0.110568	ZC3HC1
3183348	0.275463	5.44209	0.11068	TAL2
3845553	-0.111266	9.60336	0.110736	KLF16
3980898	0.264419	9.46059	0.110749
3330919	-0.151885	2.74394	0.110752	OR5T3
2899261	0.266375	4.17162	0.110778	HIST1H2BI
3687715	-0.0787585	8.11588	0.110811	TBC1D10B
2776088	0.273284	8.11562	0.110811	FAM175A
3556294	-0.338596	8.42735	0.110874
4083032	-0.342127	9.48542	0.110892
3869312	0.103727	6.60077	0.110906	ZNF649
3434490	-0.113392	6.90109	0.110906	CABP1
3814927	-0.129275	7.9269	0.110951	MADCAM1
2383859	-0.0760694	9.48526	0.110958	GUK1
3771120	-0.0934898	7.86441	0.11096	MRPL38
3904333	-0.0843969	8.07949	0.110967	SCAND1
3550392	0.36757	10.6721	0.110982	PAPOLA
3887094	0.21445	6.58444	0.110985	ZSWIM3
3749518	-0.179512	7.20057	0.111017
2864849	0.238706	9.7118	0.111056	SSBP2
2950145	-0.233535	7.46039	0.111067	HLA-DOB
3020444	0.238501	9.34605	0.111073	CAPZA2
2344450	-0.291242	6.99143	0.111109	NEDD8
3229628	-0.11619	9.61614	0.111177	NACC2
3275508	-0.294684	5.46671	0.111229
3774218	-0.17163	7.26258	0.111273	DYSFIP1
3931329	0.318618	9.63739	0.111336	DSCR3
3716048	0.13974	9.88586	0.111343	TAOK1
3212334	0.114801	12.4734	0.111394
3867980	-0.0981054	8.7352	0.111416	IRF3
2989141	-0.0828594	9.53157	0.111442	C7orf26
3453502	-0.309794	6.31151	0.111442
2717593	-0.145998	8.58217	0.111537	SH3TC1
3528944	-0.101808	6.75543	0.11155	REM2
3662190	0.209386	4.28632	0.111551	MT1B
3457160	-0.133393	9.77281	0.111627	CD63
3489481	0.219061	7.86235	0.111633	PHF11
2614142	0.315445	8.0357	0.111665	NR1D2
3855506	-0.087718	8.31565	0.111693	TMEM161A
2328500	0.400568	10.7741	0.111784
3823340	-0.124059	4.95862	0.111807	CYP4F12
2904563	-0.167538	8.8587	0.111854	DEF6
3678000	-0.0928276	7.64548	0.11187	TFAP4
3529649	-0.119021	9.08034	0.11188	RNF31
2528620	-0.0690253	8.83589	0.111883	GMPPA
4026925	-0.118675	7.90215	0.111955	RENBP
3103818	-0.104017	4.86433	0.112018	HNF4G
2711034	0.274777	6.98583	0.11209	C3orf59
3556220	-0.278414	4.41224	0.112099
3957207	-0.094456	7.71925	0.112152	GATSL3
3015740	-0.102441	10.6613	0.112202	GNB2
3734966	-0.3522	8.41093	0.112211	MYO15B
3139882	0.217078	10.4361	0.112233	TRAM1
3819685	-0.315733	6.52511	0.11225
3335776	-0.157722	9.62239	0.112251
2896888	-0.0962523	5.5921	0.112304	CAP2
3470404	0.34172	4.12277	0.11237
3551748	-0.269868	4.28377	0.112514
3651588	0.132942	7.57191	0.112562	LYRM1
3804358	0.267588	9.4427	0.112578	C18orf10
3726008	-0.278598	4.44731	0.112617
2775534	-0.221752	5.77278	0.112666
2910477	-0.128905	8.38692	0.112729	FBXO9
3962935	-0.185141	5.36492	0.112747
3717395	0.215025	8.80641	0.112751	SUZ12
3603927	-0.324875	6.41076	0.112751
3979912	-0.101602	6.55903	0.112773	AR
4027577	-0.13142	8.35577	0.112796	CTAG2
3570049	0.525497	11.1492	0.112799	ERH
3772581	-0.128334	8.35167	0.112815	USP36
3430389	0.155502	6.21333	0.112827	C12orf23
3893716	0.222075	5.0208	0.112909
2952893	-0.157402	6.27094	0.113026	KCNK17
2674395	-0.211788	9.23845	0.113076
2773997	0.164054	7.11583	0.113099	NUP54
3320123	-0.137526	8.17509	0.113132	ADM
3655628	-0.122018	8.2708	0.1132	KIF22
2359302	-0.15313	5.53966	0.113202	CRCT1
3893947	-0.0883099	8.01068	0.113229	OPRL1
3676669	-0.156885	9.41289	0.113231	RNPS1
3091000	0.219427	11.7386	0.113249	BNIP3L
2988536	-0.103017	9.12845	0.11328	WIPI2
3219215	-0.215618	9.74051	0.113376	KLF4
2902574	-0.34281	8.20222	0.113384	LY6G5B
3836534	-0.1353	6.86188	0.113402	FOXA3
2676471	-0.136275	9.57457	0.113451	TMEM110
2792420	0.108511	6.86399	0.113465	TMEM192
3625326	0.223977	8.01938	0.113488	CCPG1
2845699	-0.166972	9.26316	0.113496	SLC12A7
3410695	-0.176938	8.02919	0.113632	DNM1L
4022106	0.240654	9.48611	0.113652	MBNL3
2714719	-0.162657	6.79701	0.113653
3655723	-0.105313	9.86757	0.113667	MVP
3809794	0.0853514	14.212	0.113749
3127775	-0.173781	7.5069	0.113813	TNFRSF10A
3645836	0.128931	6.46992	0.113842	ZNF75A
3980910	0.404801	6.76337	0.113844
2675998	-0.142775	8.04739	0.113896	TLR9
2510713	-0.149577	6.59084	0.113924	FMNL2
3255402	0.236214	8.64605	0.113955	FAM190B
2951300	-0.118429	7.90962	0.113987	TAF11
2981874	0.186769	8.83085	0.114	DYNLT1
3696571	0.0763305	8.80748	0.114002	TERF2
3974948	0.462138	6.19135	0.114005	GPR34
2456746	0.19259	8.00069	0.114017	EPRS
2840764	-0.18056	11.9662	0.1142
3338968	-0.0899085	9.27481	0.114213	NADSYN1
3591963	0.205026	7.99727	0.11423	EIF3J
3766960	0.139677	8.91208	0.114249	SMURF2
3335643	-0.118203	8.61244	0.114335	MUS81
3031967	-0.0847637	9.4632	0.114342	CHPF2
3403612	-0.238749	4.25529	0.114369	ZNF705A
2674253	0.413878	12.5377	0.114412
3864808	0.0932506	5.70469	0.114443	ZNF235
3647632	0.082683	9.39502	0.114448	C16orf72
2415910	0.118436	6.15964	0.114477	DOCK7
3985523	-0.167321	5.80236	0.114496	WBP5
3662723	0.102469	8.32643	0.114501	COQ9
2783473	0.487622	6.37133	0.114535	C4orf3
2708791	0.281472	7.75284	0.114546	RPL4
2968357	0.261481	4.19997	0.114575
[truncated: 20,012 more rows]
